# Supplementary material for: 6α-Hy­droxy-5,6-dihydro­salviasperanol
Source: Acta Crystallogr Sect E Struct Rep Online. 2010 Oct 23;66(Pt 11):o2899. doi: 10.1107/S160053681004208X (PMC3009237; doi:10.1107/S160053681004208X)
Supplement: Supplementary file 2 [file e-66-o2899-Isup2.hkl]

# 
# h,k,l, Fc-squared, Fo-squared, sigma(Fo-squared) and status flag 
# 
data_I
_shelx_title ' po4_0m in P2(1)2(1)2(1) (100K)' 
_shelx_refln_list_code          4 
_shelx_F_calc_maximum      134.66 
_exptl_crystal_F_000       720.00 
_reflns_d_resolution_high  0.6633 
 
loop_ 
 _symmetry_equiv_pos_as_xyz 
 'x, y, z' 
 '-x+1/2, -y, z+1/2' 
 '-x, y+1/2, -z+1/2' 
 'x+1/2, -y+1/2, -z' 
 
_cell_length_a     6.2767 
_cell_length_b    11.7358 
_cell_length_c    23.7496 
_cell_angle_alpha  90.000 
_cell_angle_beta   90.000 
_cell_angle_gamma  90.000 
 
_shelx_F_squared_multiplier     1.000 
 
loop_ 
 _refln_index_h 
 _refln_index_k 
 _refln_index_l 
 _refln_F_squared_calc 
 _refln_F_squared_meas 
 _refln_F_squared_sigma 
 _refln_observed_status 
   2   0   0     1944.35     2140.35     43.18 o 
   4   0   0      941.12      915.83     16.96 o 
   6   0   0        7.34        1.56      7.76 o 
   8   0   0      115.78      125.30     19.61 o 
   1   1   0       21.61       29.10      3.49 o 
   2   1   0      587.64      641.70     33.47 o 
   3   1   0      438.81      529.90      8.41 o 
   4   1   0       76.86       91.27      2.54 o 
   5   1   0        6.55        5.56      2.61 o 
   6   1   0       44.41       49.97      8.23 o 
   7   1   0       92.48      105.54     11.70 o 
   8   1   0      153.16      153.65     13.37 o 
   9   1   0        2.78       -9.27      9.27 o 
   0   2   0    18134.06    18739.35    499.24 o 
   1   2   0     7885.10     8036.34    215.58 o 
   2   2   0     3304.25     3618.41     64.12 o 
   3   2   0      866.17     1102.94     27.55 o 
   4   2   0      257.13      307.82      6.57 o 
   5   2   0        8.46        7.17      4.25 o 
   6   2   0      179.37      188.00     16.88 o 
   7   2   0        0.86        7.37      8.79 o 
   8   2   0       23.79       27.42      9.50 o 
   9   2   0        2.22       -9.56      9.56 o 
   1   3   0      120.92      142.58      4.67 o 
   2   3   0      139.54      144.93      5.20 o 
   3   3   0     1165.52     1385.08     24.07 o 
   4   3   0      318.66      323.80      7.13 o 
   5   3   0      168.33      164.50      5.33 o 
   6   3   0      496.91      512.85     27.39 o 
   7   3   0       27.99       30.88     12.27 o 
   8   3   0       27.11       15.23     19.74 o 
   9   3   0        1.02       -2.25     14.44 o 
   0   4   0     1399.56     1388.02     23.11 o 
   1   4   0     1125.09     1118.54     15.92 o 
   2   4   0      494.00      520.57     11.63 o 
   3   4   0      131.27      129.62      9.24 o 
   4   4   0        1.52        1.70      1.55 o 
   5   4   0      691.95      737.23     13.31 o 
   6   4   0       26.94       18.64      3.94 o 
   7   4   0       36.42       43.98     13.78 o 
   8   4   0      153.80      137.51     13.07 o 
   9   4   0       55.81       45.61     20.03 o 
   1   5   0     1729.48     1836.75     23.65 o 
   2   5   0       20.83       15.25      3.89 o 
   3   5   0      373.80      365.93      6.89 o 
   4   5   0     1541.48     1572.75     23.24 o 
   5   5   0       84.65      109.44      7.74 o 
   6   5   0       39.66       54.16      5.74 o 
   7   5   0       85.66       68.54     16.27 o 
   8   5   0       37.11       38.53     16.10 o 
   0   6   0       66.11       85.84      6.16 o 
   1   6   0      890.35      906.37     13.61 o 
   2   6   0      376.56      419.06      7.94 o 
   3   6   0       22.67       20.42      2.67 o 
   4   6   0     3672.00     3613.96     60.07 o 
   5   6   0       54.44       48.16      4.04 o 
   6   6   0        9.31        8.75      6.56 o 
   7   6   0       82.12      102.67     18.30 o 
   8   6   0      739.97      742.47     40.77 o 
   1   7   0      821.03      875.23     13.73 o 
   2   7   0      365.73      326.12      7.19 o 
   3   7   0        0.18        9.24      1.78 o 
   4   7   0      229.34      229.43     12.26 o 
   5   7   0       50.54       68.87      6.35 o 
   6   7   0      451.31      502.57     15.87 o 
   7   7   0       98.80      113.68     14.71 o 
   8   7   0       14.86        0.86     15.25 o 
   0   8   0       16.54       27.45      4.61 o 
   1   8   0      340.51      336.62      7.61 o 
   2   8   0      297.00      259.61      6.69 o 
   3   8   0      964.28      948.41     21.37 o 
   4   8   0     1209.26     1180.74     20.25 o 
   5   8   0        1.10       -1.69      1.80 o 
   6   8   0       10.80        5.95      7.82 o 
   7   8   0        6.94        0.73      5.97 o 
   8   8   0       45.28       41.20     18.77 o 
   1   9   0      463.89      453.17      9.54 o 
   2   9   0      480.54      433.75      9.40 o 
   3   9   0        5.95       17.48      8.59 o 
   4   9   0      844.27      805.77     16.10 o 
   5   9   0       92.87      108.71      6.14 o 
   6   9   0        2.45        0.75      5.93 o 
   7   9   0       55.72       60.89      8.17 o 
   8   9   0        0.83      -14.84     14.84 o 
   0  10   0       19.69       51.68      5.87 o 
   1  10   0        7.02       20.91      3.89 o 
   2  10   0       10.78       19.02      2.80 o 
   3  10   0      101.13      108.61      7.44 o 
   4  10   0       14.58       19.88      5.42 o 
   5  10   0       26.95       32.36      4.47 o 
   6  10   0        0.56        5.36      4.91 o 
   7  10   0        1.33       -1.60      8.24 o 
   1  11   0      241.90      243.32      7.37 o 
   2  11   0        9.98       14.34      2.67 o 
   3  11   0      144.96      150.79      8.67 o 
   4  11   0       33.69       48.39      6.35 o 
   5  11   0      240.18      243.47      9.40 o 
   6  11   0        1.35       20.58      6.24 o 
   7  11   0      151.48      141.21     17.98 o 
   0  12   0      103.30      138.11      9.32 o 
   1  12   0       50.03       38.05      3.79 o 
   2  12   0        2.88       10.65      2.63 o 
   3  12   0      197.67      215.61     10.24 o 
   4  12   0      457.04      476.50     16.20 o 
   5  12   0        8.93        8.91      5.84 o 
   6  12   0        6.82        7.32      5.50 o 
   1  13   0      471.55      465.33     12.98 o 
   2  13   0      187.57      172.20     10.54 o 
   3  13   0       49.51       61.78     11.59 o 
   4  13   0        1.66        5.32      3.43 o 
   5  13   0      158.74      165.13      8.36 o 
   6  13   0       39.81       64.88     10.64 o 
   0  14   0      267.04      264.46     14.24 o 
   1  14   0       36.19       29.03      4.55 o 
   2  14   0        1.48        4.43      4.06 o 
   3  14   0       54.31       82.53      8.92 o 
   4  14   0      127.33      127.28     13.48 o 
   5  14   0       98.10      118.24     19.51 o 
   1  15   0       21.95       31.12      4.92 o 
   2  15   0       72.63       91.10     10.98 o 
   3  15   0      393.34      395.34     15.16 o 
   4  15   0        2.16       -0.81      6.03 o 
   0  16   0      193.76      192.91     13.49 o 
   1  16   0        0.86        9.67      5.91 o 
   2  16   0        0.46        3.67      5.69 o 
   3  16   0       32.17      152.46     13.42 o 
   1  17   0       89.38      106.23     12.24 o 
   2  17   0        6.34        7.15      6.22 o 
   2   0   1       68.81       70.58      2.20 o 
   3   0   1      663.60      670.52      8.89 o 
   4   0   1      119.02      140.16      3.15 o 
   5   0   1       14.08       10.49      2.26 o 
   6   0   1       10.46        9.02      6.01 o 
   7   0   1      102.81      128.14     26.27 o 
   8   0   1       48.58       43.48     10.41 o 
   9   0   1        0.01       -7.96      7.96 o 
   1   1   1     5904.37     5532.89    126.30 o 
   2   1   1      931.21      985.98     17.93 o 
   3   1   1       68.95       70.26      1.84 o 
   4   1   1      116.18      140.46      2.83 o 
   5   1   1      333.84      338.72      6.78 o 
   6   1   1       35.83       44.89      5.44 o 
   7   1   1       21.44       27.57      5.80 o 
   8   1   1       15.35       18.50      6.48 o 
   9   1   1       35.94        9.96      7.21 o 
   0   2   1      612.08      593.69     14.34 o 
   1   2   1     2349.93     2408.22     46.83 o 
   2   2   1      370.84      393.49      6.07 o 
   3   2   1      371.71      366.45      5.60 o 
   4   2   1       93.92      108.69      2.82 o 
   5   2   1      499.48      509.51      7.70 o 
   6   2   1      208.14      206.29     12.43 o 
   7   2   1       30.14       24.99      5.81 o 
   8   2   1       92.62       88.20      8.90 o 
   9   2   1       15.38       -2.13     11.74 o 
   0   3   1     1564.51     1585.06     22.03 o 
   1   3   1       40.84       42.77      2.28 o 
   2   3   1      601.33      590.01      9.18 o 
   3   3   1      296.33      349.38      4.95 o 
   4   3   1       86.57       95.23      3.39 o 
   5   3   1      114.16      104.45      3.54 o 
   6   3   1      308.91      319.15      9.46 o 
   7   3   1      212.71      179.75     10.66 o 
   8   3   1       85.26       75.59      8.31 o 
   9   3   1       53.23       45.28      8.66 o 
   0   4   1      383.17      347.43      5.53 o 
   1   4   1     1197.20     1209.93     11.45 o 
   2   4   1       54.45       59.93      3.60 o 
   3   4   1       97.29      100.52      2.70 o 
   4   4   1      144.39      161.81      3.69 o 
   5   4   1      103.49      144.45      4.95 o 
   6   4   1       19.00       26.67      3.10 o 
   7   4   1       87.92      106.69     12.03 o 
   8   4   1        4.85       36.74      9.63 o 
   9   4   1       51.43       33.70     12.63 o 
   0   5   1     1445.01     1677.64     19.84 o 
   1   5   1      520.67      556.78      6.59 o 
   2   5   1      817.77      798.05      8.48 o 
   3   5   1      488.27      496.79      6.48 o 
   4   5   1       19.38       39.39      8.66 o 
   5   5   1      331.41      333.91      6.01 o 
   6   5   1      177.97      172.59      6.02 o 
   7   5   1      133.76      130.93     12.75 o 
   8   5   1      172.66      164.58     25.02 o 
   0   6   1      859.51      978.09     13.09 o 
   1   6   1       95.77       80.13      2.96 o 
   2   6   1       19.50       22.54      1.77 o 
   3   6   1      226.42      226.10      6.63 o 
   4   6   1      672.32      697.38     13.64 o 
   5   6   1       61.81       70.03      3.20 o 
   6   6   1       52.64       55.80      5.62 o 
   7   6   1      161.77      180.09     14.53 o 
   8   6   1       30.73       46.78     17.13 o 
   0   7   1       26.30       31.67      3.32 o 
   1   7   1      513.09      514.73      6.71 o 
   2   7   1       84.89       84.32      2.59 o 
   3   7   1      908.45      890.32     11.57 o 
   4   7   1      174.65      182.12      5.41 o 
   5   7   1      277.95      273.25      9.41 o 
   6   7   1        1.91        7.55      4.09 o 
   7   7   1      113.51      132.10      8.27 o 
   8   7   1       54.23       45.70     13.11 o 
   0   8   1        6.39        3.92      1.60 o 
   1   8   1       74.70       73.19      2.59 o 
   2   8   1      523.57      491.34      6.87 o 
   3   8   1      164.47      198.60      6.53 o 
   4   8   1      321.25      381.62     22.60 o 
   5   8   1        8.38       13.46      2.27 o 
   6   8   1       63.16       67.33      5.28 o 
   7   8   1       36.29       40.49      4.91 o 
   8   8   1       25.49        5.28     11.97 o 
   0   9   1      126.36      139.30      5.72 o 
   1   9   1      179.55      192.70      4.19 o 
   2   9   1      213.57      203.60      4.44 o 
   3   9   1      804.53      788.39     15.69 o 
   4   9   1       76.86      112.06      9.13 o 
   5   9   1       93.46       93.13      4.11 o 
   6   9   1       23.63       26.91      4.06 o 
   7   9   1        2.89        6.65      4.76 o 
   8   9   1       25.47        4.86     11.23 o 
   0  10   1       24.40       19.87      2.96 o 
   1  10   1      675.83      572.74      8.11 o 
   2  10   1      214.79      196.87      4.52 o 
   3  10   1      490.28      487.03     10.50 o 
   4  10   1       22.09       22.74      3.11 o 
   5  10   1      138.80      138.33      4.97 o 
   6  10   1      136.68      130.05      6.79 o 
   7  10   1        2.77        0.79      4.17 o 
   0  11   1      265.05      218.02      9.51 o 
   1  11   1      209.25      191.38      4.65 o 
   2  11   1      103.93       98.38      4.24 o 
   3  11   1       18.10       19.75      3.28 o 
   4  11   1      165.00      161.39      5.80 o 
   5  11   1       15.08       22.01      3.03 o 
   6  11   1      226.76      239.84      8.90 o 
   7  11   1       45.10       59.47      6.04 o 
   0  12   1      934.99      785.39     22.30 o 
   1  12   1        0.89        1.64      1.53 o 
   2  12   1      154.10      145.29      4.89 o 
   3  12   1       87.82       98.16      5.32 o 
   4  12   1      209.65      237.55      8.35 o 
   5  12   1       18.02       19.72      3.35 o 
   6  12   1       40.65       39.62      5.10 o 
   0  13   1        2.29        4.15      2.93 o 
   1  13   1      182.38      174.90      5.59 o 
   2  13   1       18.86       29.21      6.90 o 
   3  13   1       43.66       50.61      4.53 o 
   4  13   1       29.29       36.99      6.05 o 
   5  13   1       58.49       71.85      4.59 o 
   6  13   1        7.62       16.59      4.25 o 
   0  14   1       94.08       87.01      6.43 o 
   1  14   1       39.40       34.23      3.32 o 
   2  14   1       77.93       85.58      8.09 o 
   3  14   1      131.83      143.69      7.37 o 
   4  14   1       38.36       60.16      8.53 o 
   5  14   1       11.51       24.34      9.22 o 
   0  15   1       17.93       20.64      4.45 o 
   1  15   1       53.57       43.47      3.88 o 
   2  15   1      157.47      144.60     10.75 o 
   3  15   1       43.88       96.50      8.16 o 
   4  15   1        7.27        5.36      4.68 o 
   0  16   1      111.07       97.94     16.71 o 
   1  16   1      132.98      126.87      6.60 o 
   2  16   1       57.22       40.74     11.93 o 
   3  16   1      230.16      258.23     26.41 o 
   0  17   1       31.02       37.50      8.74 o 
   1  17   1      106.13      114.07      8.86 o 
   2  17   1       37.57       29.20      6.48 o 
   1   0   2     8808.65     7305.16    888.70 o 
   2   0   2      599.20      635.10     14.27 o 
   3   0   2       12.77       26.47      2.34 o 
   4   0   2      291.41      325.14      6.53 o 
   5   0   2      162.67      152.69      5.43 o 
   6   0   2        6.66        3.09      5.51 o 
   7   0   2      436.03      403.45     18.19 o 
   8   0   2       62.41       67.06     14.41 o 
   9   0   2        7.24       -0.67      9.25 o 
   0   1   2      524.01      447.05     40.59 o 
   1   1   2     5179.14     4985.27    108.97 o 
   2   1   2      210.11      194.00      3.49 o 
   3   1   2     1553.68     1726.64     18.09 o 
   4   1   2      777.57      877.16      8.32 o 
   5   1   2       73.90       74.09      2.70 o 
   6   1   2      189.15      195.99      8.41 o 
   7   1   2       80.69       83.12      7.68 o 
   8   1   2       36.50       30.38      6.80 o 
   9   1   2       31.85       28.61      8.19 o 
   0   2   2     5125.37     5343.42    302.83 o 
   1   2   2     8512.11     8485.34     91.47 o 
   2   2   2      273.65      307.66      5.85 o 
   3   2   2      156.61      173.99      2.80 o 
   4   2   2      186.87      222.88      3.82 o 
   5   2   2       26.02       26.58      2.84 o 
   6   2   2       14.71       16.64      5.53 o 
   7   2   2       59.47       62.27      6.99 o 
   8   2   2       35.76       42.20      7.20 o 
   9   2   2       43.82       22.49      7.88 o 
   0   3   2       84.61       57.71      4.68 o 
   1   3   2     3402.97     3491.52     38.07 o 
   2   3   2     1681.44     1677.88     17.38 o 
   3   3   2     1305.26     1407.80     22.75 o 
   4   3   2      239.87      241.33      4.25 o 
   5   3   2      102.99      115.38      3.74 o 
   6   3   2        1.13       -1.31      2.48 o 
   7   3   2       53.84       51.51      7.72 o 
   8   3   2       16.00       15.39      8.54 o 
   9   3   2        3.67       -7.83      8.38 o 
   0   4   2     2644.57     2813.14     30.94 o 
   1   4   2      575.91      622.48      7.61 o 
   2   4   2     1744.75     1845.60     18.70 o 
   3   4   2      558.24      607.92      7.21 o 
   4   4   2       27.46       24.67      2.09 o 
   5   4   2      851.33      865.76     11.86 o 
   6   4   2      175.88      180.07      5.82 o 
   7   4   2      263.08      237.15     14.95 o 
   8   4   2      136.63      134.85      9.13 o 
   9   4   2       37.44       14.40     12.29 o 
   0   5   2      364.95      412.64      6.62 o 
   1   5   2     1922.97     2108.18     18.89 o 
   2   5   2     1348.54     1371.59     13.10 o 
   3   5   2      177.39      174.70      3.57 o 
   4   5   2      937.39     1018.35     13.06 o 
   5   5   2      100.88      100.23      3.95 o 
   6   5   2        4.60        6.12      3.07 o 
   7   5   2       66.09       68.55     11.48 o 
   8   5   2       39.39       56.30     10.16 o 
   0   6   2      957.36     1002.95     13.35 o 
   1   6   2      515.10      506.01      6.33 o 
   2   6   2       21.97       28.18      2.75 o 
   3   6   2       37.66       45.32      3.22 o 
   4   6   2     1539.48     1536.59     16.52 o 
   5   6   2      184.34      196.80      6.25 o 
   6   6   2      198.21      219.72      7.08 o 
   7   6   2      249.79      264.06     16.32 o 
   8   6   2       72.12       88.40     14.59 o 
   0   7   2     3673.57     3888.70     47.62 o 
   1   7   2      163.29      151.11      3.32 o 
   2   7   2       44.75       46.41      2.10 o 
   3   7   2       75.81       93.34      3.38 o 
   4   7   2      221.06      227.36      5.93 o 
   5   7   2       45.44       65.69      3.73 o 
   6   7   2        7.11        6.67      2.89 o 
   7   7   2       39.24       42.61      6.26 o 
   8   7   2       18.13        4.12     11.11 o 
   0   8   2      130.00      150.32      7.15 o 
   1   8   2      151.11      129.95      3.28 o 
   2   8   2       68.46       74.03      2.82 o 
   3   8   2      702.38      678.31      9.98 o 
   4   8   2      487.33      491.46      9.12 o 
   5   8   2       54.50       58.05      3.52 o 
   6   8   2      107.03      112.18      5.98 o 
   7   8   2        1.69        0.63      5.04 o 
   8   8   2        3.92      -10.13     10.13 o 
   0   9   2      467.86      433.38      9.27 o 
   1   9   2      769.93      756.44      9.39 o 
   2   9   2       19.51       28.66      2.08 o 
   3   9   2      842.62      798.84     13.82 o 
   4   9   2      159.87      157.45      5.40 o 
   5   9   2       12.82       10.43      3.15 o 
   6   9   2      108.23      121.37      6.44 o 
   7   9   2      270.70      279.90      9.45 o 
   8   9   2       59.00       25.38     17.14 o 
   0  10   2      135.52      135.26      5.99 o 
   1  10   2      328.75      327.26      7.77 o 
   2  10   2       55.29       61.05      2.87 o 
   3  10   2      170.28      171.81      6.24 o 
   4  10   2       72.66       84.21      4.51 o 
   5  10   2      224.42      227.84      7.66 o 
   6  10   2       76.40      102.62      7.03 o 
   7  10   2       20.07       22.95      4.76 o 
   0  11   2       80.57       66.07      7.87 o 
   1  11   2      129.32      121.19      3.79 o 
   2  11   2      182.44      178.17      4.49 o 
   3  11   2       92.94       94.15      5.14 o 
   4  11   2       43.99       46.75      3.92 o 
   5  11   2       45.43       61.80      6.29 o 
   6  11   2        5.34       13.51      3.98 o 
   7  11   2      116.63      116.87      7.35 o 
   0  12   2       64.30       91.49     13.30 o 
   1  12   2        3.02        0.13      1.58 o 
   2  12   2       79.08       87.13      4.05 o 
   3  12   2       43.11       53.93      5.73 o 
   4  12   2       88.14       97.24      5.01 o 
   5  12   2       48.82       48.23      4.52 o 
   6  12   2       23.76       27.40      4.69 o 
   0  13   2       44.96       39.31      4.62 o 
   1  13   2       13.38       13.90      2.56 o 
   2  13   2       57.53       54.82      4.64 o 
   3  13   2       70.91       84.09      5.26 o 
   4  13   2       57.21       74.82      7.07 o 
   5  13   2       23.28       30.85      3.72 o 
   6  13   2       57.10       73.27      9.98 o 
   0  14   2       12.99       10.67      8.25 o 
   1  14   2        9.82        9.17      2.45 o 
   2  14   2      210.23      215.68      7.54 o 
   3  14   2       28.76       56.18      7.13 o 
   4  14   2        8.32       20.00      6.44 o 
   5  14   2       10.66       27.46      8.08 o 
   0  15   2      319.40      299.67     11.18 o 
   1  15   2       76.35       67.88      4.49 o 
   2  15   2        3.85       12.45      5.91 o 
   3  15   2        4.48       15.53      9.08 o 
   4  15   2        1.70        0.48      4.32 o 
   0  16   2      118.69      121.03      7.84 o 
   1  16   2      121.39      119.07      6.48 o 
   2  16   2       49.36       37.99      6.14 o 
   3  16   2       26.38       31.72      7.07 o 
   0  17   2      248.30      214.86     10.49 o 
   1  17   2       25.81       18.74      5.17 o 
   2  17   2       84.01       72.00     16.81 o 
   1   0   3        8.27       11.06      1.44 o 
   2   0   3      879.93      889.20     20.78 o 
   3   0   3     4811.73     5347.03     63.89 o 
   4   0   3        4.32        1.81      0.94 o 
   5   0   3       50.83       60.78      4.70 o 
   6   0   3        0.00        0.07      5.13 o 
   7   0   3      194.60      164.25     17.88 o 
   8   0   3        1.39       -4.89      7.15 o 
   9   0   3       83.74       77.02     13.91 o 
   0   1   3      406.31      375.37      7.24 o 
   1   1   3     6901.66     6639.02     74.47 o 
   2   1   3      629.37      591.70     10.82 o 
   3   1   3     1346.00     1432.12     12.10 o 
   4   1   3      103.55       95.89      2.81 o 
   5   1   3      557.54      574.81      7.78 o 
   6   1   3       49.66       74.19      6.51 o 
   7   1   3       34.90       52.10      6.64 o 
   8   1   3       45.71       58.59      7.85 o 
   9   1   3       27.62       10.57      7.09 o 
   0   2   3    11321.09    11973.67    316.38 o 
   1   2   3     2422.50     2467.15     27.83 o 
   2   2   3      650.44      640.83      6.73 o 
   3   2   3      796.68      901.80      9.01 o 
   4   2   3      235.83      278.31      3.84 o 
   5   2   3      712.51      721.39      9.89 o 
   6   2   3       48.98       59.82      4.43 o 
   7   2   3      115.88      111.41      7.82 o 
   8   2   3       32.02       28.90      6.97 o 
   9   2   3        0.11       -7.83      7.83 o 
   0   3   3     1307.88     1305.40     16.64 o 
   1   3   3     6793.25     7065.57     64.41 o 
   2   3   3     1088.69     1161.92     14.18 o 
   3   3   3     1528.38     1619.44     28.53 o 
   4   3   3      373.67      400.58      5.75 o 
   5   3   3      140.57      132.43      4.00 o 
   6   3   3        4.79        0.51      2.55 o 
   7   3   3      102.32      111.36      9.55 o 
   8   3   3       65.31       67.47      8.26 o 
   9   3   3        5.01       -8.23      8.32 o 
   0   4   3      594.33      665.33     11.26 o 
   1   4   3     3911.26     4135.04     55.84 o 
   2   4   3      220.58      261.92      4.05 o 
   3   4   3       64.75       71.78      2.90 o 
   4   4   3       51.48       65.84      3.31 o 
   5   4   3      862.58      891.00     12.15 o 
   6   4   3      305.29      305.50      9.74 o 
   7   4   3       34.39       47.06      9.93 o 
   8   4   3       18.70       15.35      7.64 o 
   9   4   3        3.34      -14.47     14.47 o 
   0   5   3       53.18       36.89      2.13 o 
   1   5   3     1404.75     1542.21     14.43 o 
   2   5   3      400.31      401.33      6.14 o 
   3   5   3      127.15      120.42      3.04 o 
   4   5   3        0.45        2.44      1.26 o 
   5   5   3      140.16      130.64      4.41 o 
   6   5   3      105.10      106.91      5.06 o 
   7   5   3      161.15      158.04     13.26 o 
   8   5   3       64.49       70.10      9.98 o 
   0   6   3     1253.95     1247.01     17.54 o 
   1   6   3     1539.38     1689.47     15.97 o 
   2   6   3      149.16      164.61      3.31 o 
   3   6   3      479.99      468.00      6.68 o 
   4   6   3      340.18      416.34      8.27 o 
   5   6   3      305.69      288.79      7.66 o 
   6   6   3      218.12      231.76      9.09 o 
   7   6   3      104.76      117.29      7.60 o 
   8   6   3       46.23       24.35     11.63 o 
   0   7   3       28.98       44.92      4.82 o 
   1   7   3       15.81       17.28      1.81 o 
   2   7   3      169.15      161.13      3.50 o 
   3   7   3      713.09      697.67      9.02 o 
   4   7   3      689.45      693.49     10.90 o 
   5   7   3      234.98      231.36      6.22 o 
   6   7   3       23.29       21.47      3.61 o 
   7   7   3       84.31      105.20      7.75 o 
   8   7   3       28.88        9.15     11.38 o 
   0   8   3      746.68      734.39     12.71 o 
   1   8   3       16.15       14.70      1.72 o 
   2   8   3      149.83      150.61      5.04 o 
   3   8   3      704.11      680.36      9.91 o 
   4   8   3      201.47      224.89      9.98 o 
   5   8   3       44.90       52.91      4.98 o 
   6   8   3       39.04       45.71      4.66 o 
   7   8   3       13.57       13.04      5.42 o 
   8   8   3       25.44       -0.02     11.73 o 
   0   9   3       14.33       19.35      3.41 o 
   1   9   3       63.74       77.68      4.15 o 
   2   9   3      947.69      883.62     10.55 o 
   3   9   3      554.24      551.57      9.09 o 
   4   9   3       24.28       36.32      3.35 o 
   5   9   3      232.37      228.04      6.74 o 
   6   9   3       67.24       81.08      5.86 o 
   7   9   3      148.95      172.62      7.74 o 
   8   9   3       10.87      -13.20     15.46 o 
   0  10   3      225.83      220.26     11.47 o 
   1  10   3       78.83       84.94      3.16 o 
   2  10   3      370.85      346.17      6.55 o 
   3  10   3       80.72       82.63      4.81 o 
   4  10   3       31.62       38.93      3.57 o 
   5  10   3       16.58       26.68      3.43 o 
   6  10   3      102.22      120.30      6.75 o 
   7  10   3       74.36       71.55      6.24 o 
   0  11   3      367.29      338.60     10.11 o 
   1  11   3      186.72      177.49      4.49 o 
   2  11   3       33.44       38.89      3.02 o 
   3  11   3       32.69       44.53      4.11 o 
   4  11   3       51.69       53.21      5.27 o 
   5  11   3      279.80      273.30      7.81 o 
   6  11   3       31.53       34.80      4.96 o 
   7  11   3       85.06      102.96      7.84 o 
   0  12   3      418.76      433.64     12.12 o 
   1  12   3       55.96       56.29      3.66 o 
   2  12   3      384.12      358.61      7.63 o 
   3  12   3       56.84       62.77      5.15 o 
   4  12   3       21.49       28.30      5.36 o 
   5  12   3       30.70       33.80      3.97 o 
   6  12   3      101.78      116.40      7.04 o 
   0  13   3       62.95       60.91      6.15 o 
   1  13   3       37.75       34.37      3.16 o 
   2  13   3        6.38       12.13      3.98 o 
   3  13   3       95.54      105.23      5.58 o 
   4  13   3       92.09       98.75      5.27 o 
   5  13   3       61.60       70.68      7.53 o 
   6  13   3       43.93       52.71     10.33 o 
   0  14   3      106.87       97.46     14.88 o 
   1  14   3      109.27       95.46      4.58 o 
   2  14   3      283.39      289.17      8.65 o 
   3  14   3       24.75       41.97      7.51 o 
   4  14   3       16.65       41.13      9.33 o 
   5  14   3       33.01       33.02      6.29 o 
   0  15   3       17.02       13.91      9.78 o 
   1  15   3       91.95       84.65      5.58 o 
   2  15   3       51.02       70.02      8.20 o 
   3  15   3       27.64       92.31      8.67 o 
   4  15   3       20.48       27.59      5.83 o 
   0  16   3        9.15        5.87      3.75 o 
   1  16   3       64.70       74.33      5.76 o 
   2  16   3       35.56       39.05      6.16 o 
   3  16   3       34.64       20.50      6.89 o 
   0  17   3       14.95       25.86     12.47 o 
   1  17   3       70.93       60.51      7.15 o 
   2  17   3       19.96       13.97      4.98 o 
   0   0   4      469.26      393.76      9.66 o 
   1   0   4     2212.29     2032.94     41.04 o 
   2   0   4        8.36       12.24      1.39 o 
   3   0   4      260.18      273.94     15.62 o 
   4   0   4        9.67        5.49      1.24 o 
   5   0   4      357.34      350.31     10.78 o 
   6   0   4      313.03      307.55     14.58 o 
   7   0   4       66.16       67.86     20.78 o 
   8   0   4       33.94       34.06      9.90 o 
   9   0   4        3.94       -6.81     11.48 o 
   0   1   4      128.98      125.53      3.56 o 
   1   1   4     1728.71     1675.84     16.74 o 
   2   1   4      176.21      193.55      3.57 o 
   3   1   4      122.29      140.57      2.90 o 
   4   1   4      419.16      465.92      5.70 o 
   5   1   4      277.74      289.61      5.23 o 
   6   1   4      125.86      125.49     14.17 o 
   7   1   4       25.60       24.43      5.69 o 
   8   1   4       40.44       38.70     10.46 o 
   9   1   4       53.91       52.53      8.92 o 
   0   2   4      266.29      247.18      6.00 o 
   1   2   4     4920.91     4811.52     39.94 o 
   2   2   4     1899.81     1965.26     15.86 o 
   3   2   4      269.47      338.61      4.42 o 
   4   2   4      212.14      215.27      3.33 o 
   5   2   4      251.01      269.33      6.55 o 
   6   2   4      213.01      218.44      7.20 o 
   7   2   4       28.52       31.88      6.53 o 
   8   2   4       25.81       26.33      6.88 o 
   9   2   4       23.91        3.70      8.46 o 
   0   3   4      985.53     1027.15     13.63 o 
   1   3   4     2613.99     2710.76     23.57 o 
   2   3   4      878.75      899.93      9.21 o 
   3   3   4      660.73      740.24      7.77 o 
   4   3   4       23.24       25.57      1.51 o 
   5   3   4      945.99      986.50     12.79 o 
   6   3   4      108.59      107.68      5.94 o 
   7   3   4       86.58       93.15      9.44 o 
   8   3   4       28.80       30.76      7.54 o 
   9   3   4       54.22       28.71      9.61 o 
   0   4   4      183.61      228.11      7.07 o 
   1   4   4      818.36      904.72      9.02 o 
   2   4   4     1032.62     1102.89     11.23 o 
   3   4   4      901.62      952.11     10.27 o 
   4   4   4       53.65       44.79      2.53 o 
   5   4   4      512.51      527.90      8.70 o 
   6   4   4       75.45       77.95      5.63 o 
   7   4   4      133.90      114.99     11.95 o 
   8   4   4       12.24        5.78      9.26 o 
   0   5   4      853.79      862.31     12.75 o 
   1   5   4      214.10      239.19      3.79 o 
   2   5   4     1475.94     1588.99     15.49 o 
   3   5   4       16.13       17.65      1.56 o 
   4   5   4      275.19      286.03      5.07 o 
   5   5   4      114.26      108.27      5.97 o 
   6   5   4       15.01       14.21      2.81 o 
   7   5   4       40.58       40.91     10.21 o 
   8   5   4        9.60        6.44      7.58 o 
   0   6   4       14.39       22.52      4.62 o 
   1   6   4      467.30      478.22      6.14 o 
   2   6   4      536.24      570.11      7.00 o 
   3   6   4      192.52      197.36      4.16 o 
   4   6   4      175.67      168.25      4.96 o 
   5   6   4       10.54       12.68      2.17 o 
   6   6   4      364.32      383.95      9.34 o 
   7   6   4       13.59       16.18      4.97 o 
   8   6   4       34.51       12.69     10.86 o 
   0   7   4      230.41      261.95      6.34 o 
   1   7   4      435.54      442.38      6.12 o 
   2   7   4       18.96       20.27      2.00 o 
   3   7   4       96.52      102.31      3.30 o 
   4   7   4       54.31       73.46      5.78 o 
   5   7   4       49.30       46.58      3.51 o 
   6   7   4       16.03        8.30      3.19 o 
   7   7   4       77.12       75.41      7.27 o 
   8   7   4       39.82       20.58     11.90 o 
   0   8   4      384.97      363.79      8.13 o 
   1   8   4      148.11      152.49      4.61 o 
   2   8   4      248.16      233.97      4.54 o 
   3   8   4      130.72      149.57      4.09 o 
   4   8   4      238.14      250.16      6.44 o 
   5   8   4       33.73       28.66      3.71 o 
   6   8   4      183.52      208.79      7.61 o 
   7   8   4       19.75        7.37      5.31 o 
   8   8   4        8.22      -10.57     10.57 o 
   0   9   4      162.97      165.26      5.65 o 
   1   9   4      390.37      362.89      8.03 o 
   2   9   4       35.15       37.85      3.20 o 
   3   9   4      993.73     1007.75     12.41 o 
   4   9   4       63.49       70.69      4.27 o 
   5   9   4       14.40       20.43      5.24 o 
   6   9   4      142.99      129.19      6.52 o 
   7   9   4      141.49      153.21      7.45 o 
   0  10   4       93.25       86.37      5.06 o 
   1  10   4      188.74      170.72      4.23 o 
   2  10   4      361.15      336.38      6.01 o 
   3  10   4        0.90        2.93      2.06 o 
   4  10   4      134.54      132.38      5.40 o 
   5  10   4       49.88       51.79      4.14 o 
   6  10   4      113.66      117.78      6.63 o 
   7  10   4        2.73        2.69      3.84 o 
   0  11   4      608.93      575.28     17.69 o 
   1  11   4      148.11      143.35      4.10 o 
   2  11   4      218.19      217.01      5.73 o 
   3  11   4      347.31      345.88      7.93 o 
   4  11   4        1.79        5.76      2.49 o 
   5  11   4        6.78       14.86      3.75 o 
   6  11   4       61.77       64.00      5.82 o 
   7  11   4       86.30       91.56      7.56 o 
   0  12   4       62.45       65.68     17.09 o 
   1  12   4       49.93       45.90      3.12 o 
   2  12   4       28.87       44.96      3.30 o 
   3  12   4      162.27      155.89      7.90 o 
   4  12   4       37.28       44.44      7.04 o 
   5  12   4       47.66       55.16      5.14 o 
   6  12   4      168.80      147.89      8.81 o 
   0  13   4       24.04       23.73      4.13 o 
   1  13   4        3.74        5.55      2.04 o 
   2  13   4      135.35      141.11      5.16 o 
   3  13   4       46.01       62.51      5.45 o 
   4  13   4        6.70       16.87      3.62 o 
   5  13   4       14.20       15.09      6.10 o 
   6  13   4       14.09       20.85      5.02 o 
   0  14   4       48.40       58.95      6.37 o 
   1  14   4       88.34       98.67      4.75 o 
   2  14   4       76.10       89.72     11.98 o 
   3  14   4      101.59      103.66      8.44 o 
   4  14   4      238.95      246.60      8.58 o 
   5  14   4       42.78       58.04     10.24 o 
   0  15   4      162.97      150.48      9.11 o 
   1  15   4       87.99       99.38      5.89 o 
   2  15   4      243.42      241.39      9.43 o 
   3  15   4       85.30      101.13     10.53 o 
   4  15   4       12.09        9.84      5.12 o 
   0  16   4      208.68      188.38      9.47 o 
   1  16   4      126.23      123.97      6.58 o 
   2  16   4      164.12      144.53      9.13 o 
   3  16   4       28.95       36.84      6.42 o 
   0  17   4        1.81        6.48      4.25 o 
   1  17   4       14.86       12.33      4.90 o 
   2  17   4        1.33        1.14      4.41 o 
   1   0   5       41.42       42.63      3.30 o 
   2   0   5      371.36      391.33      8.99 o 
   3   0   5     1498.08     1696.93     30.38 o 
   4   0   5     1090.75     1182.94     17.43 o 
   5   0   5      307.48      343.69      8.80 o 
   6   0   5       14.28       14.84      9.02 o 
   7   0   5      219.58      205.18     13.44 o 
   8   0   5       46.89       50.34     10.89 o 
   9   0   5        2.89       -8.46      8.46 o 
   0   1   5      714.96      638.88     12.16 o 
   1   1   5      189.78      201.74      5.78 o 
   2   1   5       97.16      116.90      2.42 o 
   3   1   5      355.83      343.12      4.59 o 
   4   1   5      360.91      378.54      5.04 o 
   5   1   5      512.10      510.27      8.45 o 
   6   1   5     1349.50     1256.33     27.91 o 
   7   1   5      107.61      120.25      7.87 o 
   8   1   5        3.87       -1.03      5.57 o 
   9   1   5        9.60       -4.74      6.77 o 
   0   2   5     1644.15     1534.98     24.13 o 
   1   2   5      645.04      628.51      5.93 o 
   2   2   5     3018.30     3063.97     23.86 o 
   3   2   5      235.50      263.53      3.66 o 
   4   2   5      561.70      595.77      7.72 o 
   5   2   5      149.97      153.66      3.16 o 
   6   2   5      236.13      230.98      7.45 o 
   7   2   5       18.90       16.95      6.91 o 
   8   2   5       76.65       81.56      8.70 o 
   9   2   5       29.86       15.11      8.39 o 
   0   3   5       13.40       19.83      1.64 o 
   1   3   5     2406.22     2498.72     29.35 o 
   2   3   5      283.80      340.11      4.64 o 
   3   3   5      141.54      143.22      2.68 o 
   4   3   5        0.41       -0.16      0.68 o 
   5   3   5      499.69      523.41      8.39 o 
   6   3   5       82.36       73.33      5.39 o 
   7   3   5       52.72       50.77      8.04 o 
   8   3   5       13.00       12.11      6.70 o 
   9   3   5       24.94       18.38     25.45 o 
   0   4   5     1242.59     1273.35     17.02 o 
   1   4   5      684.59      699.31      7.70 o 
   2   4   5      781.63      850.59      9.22 o 
   3   4   5      459.68      451.97      6.14 o 
   4   4   5      114.42      126.79      3.24 o 
   5   4   5      537.50      544.50     10.18 o 
   6   4   5      121.56      100.06      6.21 o 
   7   4   5       22.32       21.63      6.90 o 
   8   4   5       30.14       24.72      8.30 o 
   0   5   5     2294.21     2434.65     30.52 o 
   1   5   5      885.10      962.50      9.88 o 
   2   5   5     1670.87     1792.83     17.23 o 
   3   5   5       68.28       69.59      2.51 o 
   4   5   5       23.11       27.44      2.10 o 
   5   5   5      470.13      468.79      9.58 o 
   6   5   5        1.82        4.37      3.28 o 
   7   5   5        6.45        3.70      6.75 o 
   8   5   5       73.74       54.04     15.24 o 
   0   6   5      192.25      212.82      5.41 o 
   1   6   5     1612.28     1688.05     16.03 o 
   2   6   5     1203.64     1260.11     11.78 o 
   3   6   5       52.02       57.91      3.24 o 
   4   6   5      554.46      503.71      8.71 o 
   5   6   5       22.85       19.43      2.71 o 
   6   6   5       47.99       65.43      5.30 o 
   7   6   5       10.96        5.32      4.37 o 
   8   6   5       13.75       -2.27     14.97 o 
   0   7   5        3.23        4.37      1.53 o 
   1   7   5      194.62      200.81      3.90 o 
   2   7   5     1620.57     1626.20     14.87 o 
   3   7   5     1039.83     1043.16     12.13 o 
   4   7   5       76.47       74.80      3.74 o 
   5   7   5       30.02       33.83      3.19 o 
   6   7   5       53.44       54.04      4.59 o 
   7   7   5       31.18       25.64      5.71 o 
   8   7   5       17.97        4.56     11.08 o 
   0   8   5      152.93      169.94      6.13 o 
   1   8   5      306.01      290.39      5.03 o 
   2   8   5      214.98      231.99      4.55 o 
   3   8   5      482.61      473.19      7.45 o 
   4   8   5      219.71      234.64      6.63 o 
   5   8   5      217.62      220.55      6.46 o 
   6   8   5      190.72      223.91      8.36 o 
   7   8   5       18.59       20.61      5.53 o 
   8   8   5       23.72       -5.14     16.35 o 
   0   9   5        0.16        1.93      2.06 o 
   1   9   5      206.32      191.77      5.14 o 
   2   9   5        3.23        1.56      1.30 o 
   3   9   5      737.49      740.47     10.13 o 
   4   9   5       41.08       38.81      3.43 o 
   5   9   5       58.73       50.24      4.05 o 
   6   9   5       13.51       14.88      3.64 o 
   7   9   5      144.24      155.50      9.58 o 
   0  10   5      153.56      140.88      6.25 o 
   1  10   5       10.68        9.67      1.65 o 
   2  10   5      386.36      388.84      7.51 o 
   3  10   5       47.19       49.60      3.55 o 
   4  10   5       13.04       16.04      2.87 o 
   5  10   5       17.76       17.33      3.18 o 
   6  10   5       68.57       86.52      6.17 o 
   7  10   5       66.33       70.11      6.76 o 
   0  11   5        3.59       10.58      4.33 o 
   1  11   5       71.98       83.38      3.57 o 
   2  11   5      297.30      269.76      6.40 o 
   3  11   5       29.44       29.05      3.12 o 
   4  11   5       57.26       64.88      5.73 o 
   5  11   5       29.08       25.78      4.33 o 
   6  11   5       18.31       23.88      4.84 o 
   7  11   5       37.93       36.14      5.57 o 
   0  12   5       22.67       14.53      4.62 o 
   1  12   5      227.94      212.83      5.61 o 
   2  12   5      131.92      126.57      4.70 o 
   3  12   5       97.97      101.20      5.41 o 
   4  12   5       35.79       39.28      3.85 o 
   5  12   5      120.75      127.97      6.97 o 
   6  12   5        6.33       19.03      4.92 o 
   0  13   5       62.72       77.68      7.01 o 
   1  13   5      352.37      338.52      7.36 o 
   2  13   5      500.59      460.66      9.19 o 
   3  13   5       96.31      108.00      5.11 o 
   4  13   5       65.99       79.21      5.64 o 
   5  13   5       30.92       35.41      7.86 o 
   6  13   5       88.72       75.79      7.11 o 
   0  14   5       17.48       12.33      5.35 o 
   1  14   5      534.75      499.27     10.13 o 
   2  14   5       61.40       64.14      5.72 o 
   3  14   5       83.29      100.18      5.99 o 
   4  14   5        4.20       15.42     11.20 o 
   5  14   5       94.85      104.99     13.49 o 
   0  15   5        1.73        5.00      3.63 o 
   1  15   5      196.45      178.88      7.42 o 
   2  15   5        6.85       14.64      6.46 o 
   3  15   5        9.55        8.82      6.46 o 
   4  15   5       52.44       57.38      7.42 o 
   0  16   5       11.09       16.59      4.50 o 
   1  16   5      114.21      110.92      6.60 o 
   2  16   5       47.72       54.48     10.61 o 
   3  16   5       17.39       13.61      6.60 o 
   0  17   5       16.78       10.32      4.42 o 
   1  17   5       39.60       29.17      4.56 o 
   2  17   5        1.56        0.65      4.46 o 
   0   0   6     9077.67     8438.05    132.11 o 
   1   0   6      598.84      600.91     18.91 o 
   2   0   6      163.38      171.61      4.25 o 
   3   0   6       40.53       42.29      4.18 o 
   4   0   6        8.01        9.41      1.72 o 
   5   0   6      308.30      314.16      9.53 o 
   6   0   6      512.25      483.59     27.80 o 
   7   0   6      123.37      114.54     10.96 o 
   8   0   6       17.31       16.34      8.95 o 
   9   0   6        0.02       -8.79      8.79 o 
   0   1   6      751.69      688.06     11.56 o 
   1   1   6     1119.96     1087.05      9.67 o 
   2   1   6      821.73      897.22      8.51 o 
   3   1   6        6.23        6.00      0.92 o 
   4   1   6      430.65      437.20      6.07 o 
   5   1   6      133.15      144.59      3.85 o 
   6   1   6       88.09      116.43      7.49 o 
   7   1   6      184.37      180.70      9.80 o 
   8   1   6       78.82       77.08      8.59 o 
   9   1   6       29.11       13.98      7.61 o 
   0   2   6     2184.73     2144.92     22.40 o 
   1   2   6     1348.65     1324.66     10.34 o 
   2   2   6     3632.76     3936.82     28.21 o 
   3   2   6      197.43      209.02      3.24 o 
   4   2   6       29.08       28.12      1.50 o 
   5   2   6        9.36        9.73      1.59 o 
   6   2   6       59.01       62.04      4.72 o 
   7   2   6       71.24       74.15      8.81 o 
   8   2   6       47.36       62.61      7.99 o 
   9   2   6       48.55       22.54      8.20 o 
   0   3   6        0.35       -0.68      0.68 o 
   1   3   6     1595.83     1728.48     15.98 o 
   2   3   6     3062.76     3351.11     29.01 o 
   3   3   6      516.19      548.56      6.10 o 
   4   3   6      271.38      267.33      3.70 o 
   5   3   6      388.93      360.03      8.33 o 
   6   3   6       93.41      108.76      6.05 o 
   7   3   6       21.83       16.98      6.70 o 
   8   3   6        0.57       -5.29      5.29 o 
   9   3   6        2.56       27.94     13.37 o 
   0   4   6      669.71      706.69      9.28 o 
   1   4   6       35.31       39.03      1.46 o 
   2   4   6     1816.44     1990.96     18.54 o 
   3   4   6      133.24      147.04      3.32 o 
   4   4   6      259.26      251.96      4.66 o 
   5   4   6       88.48      105.57      4.46 o 
   6   4   6       59.80       64.46      5.33 o 
   7   4   6       62.01       52.46      8.41 o 
   8   4   6       16.10        4.57      7.48 o 
   9   4   6       53.73      -16.16     16.16 o 
   0   5   6      628.57      659.69     10.61 o 
   1   5   6      199.04      242.59      3.62 o 
   2   5   6     1244.27     1352.94     12.22 o 
   3   5   6      200.25      202.06      4.11 o 
   4   5   6      332.43      338.43      5.72 o 
   5   5   6       69.12       79.00      6.34 o 
   6   5   6      172.16      157.60      7.65 o 
   7   5   6       57.66       47.04     10.45 o 
   8   5   6      144.43      148.69     11.99 o 
   0   6   6      682.18      627.11     10.67 o 
   1   6   6      513.81      481.85      6.26 o 
   2   6   6     1205.17     1289.93     12.07 o 
   3   6   6       46.63       46.05      2.41 o 
   4   6   6       34.23       31.95      2.26 o 
   5   6   6       10.86        7.72      2.17 o 
   6   6   6      160.91      159.17      7.67 o 
   7   6   6       30.13       34.10      7.40 o 
   8   6   6       26.00       11.90     10.98 o 
   0   7   6      640.19      706.89     12.06 o 
   1   7   6      282.77      279.21      4.70 o 
   2   7   6      124.41      140.26      5.12 o 
   3   7   6      285.26      304.17      5.65 o 
   4   7   6       57.81       61.64      3.66 o 
   5   7   6      470.92      476.69      9.20 o 
   6   7   6      200.98      191.21      9.41 o 
   7   7   6        7.92       -0.42      4.24 o 
   8   7   6        2.08      -13.42     13.42 o 
   0   8   6        0.60        0.74      2.23 o 
   1   8   6      334.64      335.97      5.51 o 
   2   8   6     1066.13      997.39     10.55 o 
   3   8   6      636.00      635.47      8.99 o 
   4   8   6       50.24       46.00      3.55 o 
   5   8   6       84.29       98.91      4.72 o 
   6   8   6      390.53      431.80      9.48 o 
   7   8   6      170.94      174.62      9.65 o 
   8   8   6       10.51      -10.02     15.24 o 
   0   9   6       24.94       29.67      3.83 o 
   1   9   6        3.08        2.90      1.26 o 
   2   9   6       42.48       29.57      2.06 o 
   3   9   6       26.78       35.61      3.68 o 
   4   9   6       57.16       67.03      5.24 o 
   5   9   6      123.14      129.28      5.37 o 
   6   9   6       34.78       32.72      3.91 o 
   7   9   6      187.40      187.34     11.92 o 
   0  10   6       76.91       83.48      8.28 o 
   1  10   6      298.75      289.72      6.03 o 
   2  10   6      146.17      143.48      4.22 o 
   3  10   6       56.21       61.66      3.30 o 
   4  10   6       45.83       44.75      4.12 o 
   5  10   6      119.19      118.80      5.41 o 
   6  10   6      221.20      229.31      8.03 o 
   7  10   6       95.55       92.25     10.02 o 
   0  11   6      291.49      268.47     11.47 o 
   1  11   6        2.82        4.04      1.69 o 
   2  11   6      273.98      261.16      6.30 o 
   3  11   6       10.33       11.59      2.14 o 
   4  11   6       35.31       35.87      3.65 o 
   5  11   6      177.48      185.66      7.23 o 
   6  11   6       40.32       54.75      6.06 o 
   7  11   6      112.01      116.98      8.01 o 
   0  12   6       13.42       10.15      3.44 o 
   1  12   6       98.90      101.87      4.10 o 
   2  12   6      174.93      177.55      5.05 o 
   3  12   6      120.12      122.50      5.08 o 
   4  12   6       11.43       12.66      3.24 o 
   5  12   6      106.51      113.49      6.29 o 
   6  12   6      201.48      213.41     14.17 o 
   0  13   6        0.77        2.79      3.97 o 
   1  13   6       32.98       38.99      3.15 o 
   2  13   6      270.88      275.48      6.48 o 
   3  13   6       14.12       18.83      3.91 o 
   4  13   6       83.96       94.51      5.89 o 
   5  13   6        2.52        4.88      3.33 o 
   6  13   6       23.91       21.70      5.70 o 
   0  14   6        0.01        0.10      3.23 o 
   1  14   6       17.60       35.60      4.35 o 
   2  14   6       26.62       29.56      3.31 o 
   3  14   6      244.77      245.47      8.33 o 
   4  14   6       28.58       28.76      5.00 o 
   5  14   6       36.35       40.86      9.52 o 
   0  15   6       21.47       16.15      5.93 o 
   1  15   6       28.82       30.30     10.53 o 
   2  15   6       56.22       46.11      5.32 o 
   3  15   6      515.67      492.33     16.10 o 
   4  15   6        5.12       19.22      8.55 o 
   0  16   6       23.49       25.90      5.15 o 
   1  16   6       74.59       67.54     12.07 o 
   2  16   6       69.53       58.36     13.19 o 
   3  16   6       83.69       98.08     16.25 o 
   0  17   6      127.24      114.44     11.48 o 
   1  17   6       14.85       18.77      4.20 o 
   1   0   7     1664.60     1526.73     27.67 o 
   2   0   7      278.44      253.50      5.52 o 
   3   0   7       31.23       35.32      2.57 o 
   4   0   7       85.71       82.90      9.97 o 
   5   0   7        5.17        4.43      2.58 o 
   6   0   7      396.57      407.06     29.39 o 
   7   0   7        1.54       -3.47      6.68 o 
   8   0   7       30.79       34.01     10.38 o 
   9   0   7        9.92       -8.93      8.93 o 
   0   1   7      770.37      748.58      7.73 o 
   1   1   7     1742.40     1714.55     12.98 o 
   2   1   7     1743.48     1838.57     15.17 o 
   3   1   7       31.74       30.44      1.75 o 
   4   1   7      100.17      101.71      2.59 o 
   5   1   7      184.37      186.82      3.93 o 
   6   1   7     1569.12     1509.12     23.37 o 
   7   1   7       57.42       78.91      8.88 o 
   8   1   7       15.84       15.64      8.10 o 
   9   1   7       53.20       56.25      9.18 o 
   0   2   7      517.30      509.77      6.78 o 
   1   2   7      651.54      697.28      7.15 o 
   2   2   7       34.99       43.72      1.36 o 
   3   2   7       62.88       55.89      1.83 o 
   4   2   7      440.62      444.63      5.56 o 
   5   2   7      130.70      122.83      3.72 o 
   6   2   7      181.19      173.14      6.68 o 
   7   2   7       23.31       21.45      6.66 o 
   8   2   7       89.70       83.69      9.16 o 
   9   2   7       14.82        8.22     24.45 o 
   0   3   7     3411.85     3403.94     43.07 o 
   1   3   7      798.64      809.65      7.06 o 
   2   3   7      980.60     1052.12      9.76 o 
   3   3   7       16.85       22.93      1.84 o 
   4   3   7       86.83       74.48      2.29 o 
   5   3   7      277.14      274.96      4.81 o 
   6   3   7      106.92      104.47      4.79 o 
   7   3   7       57.95       57.59      8.39 o 
   8   3   7       60.95       66.30      8.91 o 
   9   3   7      165.78      138.21     14.85 o 
   0   4   7      316.21      318.41      6.44 o 
   1   4   7     1084.76     1092.67      9.76 o 
   2   4   7      931.88     1013.85     10.74 o 
   3   4   7       38.28       49.28      2.23 o 
   4   4   7      261.67      271.56      4.93 o 
   5   4   7       61.58       61.86      3.40 o 
   6   4   7       14.01        7.65      2.97 o 
   7   4   7       25.42       19.33      4.34 o 
   8   4   7       24.31        4.26      7.72 o 
   0   5   7      408.66      400.14      6.67 o 
   1   5   7      350.81      352.54      4.57 o 
   2   5   7     4124.96     4234.76     33.30 o 
   3   5   7      201.41      204.65      4.21 o 
   4   5   7       30.83       28.48      3.16 o 
   5   5   7      314.26      321.21      6.93 o 
   6   5   7       66.67       58.45      8.22 o 
   7   5   7       27.18       20.91      4.52 o 
   8   5   7        5.70        5.70      7.52 o 
   0   6   7       13.26        9.38      1.74 o 
   1   6   7      208.17      220.37      3.67 o 
   2   6   7     1068.47     1136.66     11.00 o 
   3   6   7      213.67      243.51      4.83 o 
   4   6   7       57.47       53.82      2.77 o 
   5   6   7       43.22       50.51      3.53 o 
   6   6   7      109.06      108.13      6.19 o 
   7   6   7       68.75       74.93      7.14 o 
   8   6   7       13.64       23.42     19.96 o 
   0   7   7      181.80      194.81      5.65 o 
   1   7   7      129.94      130.21      3.02 o 
   2   7   7     1621.51     1703.83     15.51 o 
   3   7   7      279.17      276.19      5.42 o 
   4   7   7      235.16      221.26      5.00 o 
   5   7   7      141.69      156.74      6.27 o 
   6   7   7      221.73      228.41      6.69 o 
   7   7   7        0.14       -4.28      4.28 o 
   8   7   7       78.13       75.52     12.69 o 
   0   8   7       10.56       11.85      2.24 o 
   1   8   7      177.56      167.11      3.85 o 
   2   8   7      203.84      218.76      4.22 o 
   3   8   7       87.53       91.04      3.45 o 
   4   8   7      156.53      146.02      5.11 o 
   5   8   7      144.52      148.06      5.51 o 
   6   8   7      175.33      192.27      7.67 o 
   7   8   7       49.13       68.56      8.46 o 
   0   9   7        0.00        0.02      2.69 o 
   1   9   7      301.61      272.53      5.18 o 
   2   9   7      521.85      493.84      7.77 o 
   3   9   7      210.03      196.77      4.95 o 
   4   9   7      278.14      268.74      6.99 o 
   5   9   7        4.20        6.07      3.17 o 
   6   9   7       25.67       27.97      3.98 o 
   7   9   7       29.89       37.02      9.46 o 
   0  10   7      263.66      240.77      9.38 o 
   1  10   7      422.78      404.51      7.26 o 
   2  10   7       42.30       45.61      3.21 o 
   3  10   7       72.73       76.11      3.83 o 
   4  10   7        3.30        3.67      2.32 o 
   5  10   7       20.01       24.01      3.71 o 
   6  10   7       31.42       40.33      7.35 o 
   7  10   7       25.77       24.41      6.96 o 
   0  11   7       95.07       83.90      5.41 o 
   1  11   7      456.73      419.53      7.72 o 
   2  11   7      175.30      170.55      4.78 o 
   3  11   7       36.17       33.86      3.80 o 
   4  11   7        6.72        8.73      2.96 o 
   5  11   7       26.91       48.08      4.64 o 
   6  11   7       42.08       41.05      4.84 o 
   7  11   7       18.27       22.65      6.16 o 
   0  12   7        2.76        0.35      2.49 o 
   1  12   7      226.45      216.13      5.75 o 
   2  12   7      333.08      310.78      6.68 o 
   3  12   7       15.79       17.64      3.33 o 
   4  12   7       19.54       15.95      3.51 o 
   5  12   7        5.83       11.93      3.53 o 
   6  12   7        0.15        6.11      4.48 o 
   0  13   7       67.34       69.46      8.35 o 
   1  13   7       32.62       31.50      3.06 o 
   2  13   7      509.78      467.35      9.40 o 
   3  13   7       53.66       58.84      6.42 o 
   4  13   7        3.67        6.64      3.23 o 
   5  13   7       15.12       15.30      4.59 o 
   6  13   7       60.43       52.08      7.23 o 
   0  14   7       56.24       60.10      6.07 o 
   1  14   7      397.96      365.60     10.21 o 
   2  14   7      466.86      440.78      9.43 o 
   3  14   7        7.13       16.00      4.61 o 
   4  14   7       26.05       33.72      7.79 o 
   5  14   7       41.26       40.25      6.68 o 
   0  15   7        1.22       -2.12      5.59 o 
   1  15   7       54.33       53.32      4.53 o 
   2  15   7      130.16      124.48     11.31 o 
   3  15   7       43.74       55.93     16.32 o 
   4  15   7       25.04       35.57      6.47 o 
   0  16   7      126.56      126.27      8.24 o 
   1  16   7      103.00      103.89     10.68 o 
   2  16   7       78.06       79.74      8.01 o 
   3  16   7      157.68      163.19     14.76 o 
   0  17   7        5.57       16.44      6.95 o 
   1  17   7       33.20       37.86      6.07 o 
   0   0   8     2245.15     1991.70     23.96 o 
   1   0   8     2715.77     2665.77     27.68 o 
   2   0   8      474.76      480.75      6.82 o 
   3   0   8     1114.75     1184.54     14.18 o 
   4   0   8        1.56       -0.34      1.59 o 
   5   0   8       20.56       19.63      2.71 o 
   6   0   8       21.27       21.20      3.75 o 
   7   0   8        0.18       -3.69      6.08 o 
   8   0   8      139.10      125.79     13.49 o 
   9   0   8        1.57      -11.02     11.02 o 
   0   1   8     1093.05     1012.97     16.36 o 
   1   1   8     3805.60     3720.22     23.31 o 
   2   1   8     2649.02     2802.72     19.59 o 
   3   1   8      675.61      744.13      7.61 o 
   4   1   8      125.68      120.85      2.64 o 
   5   1   8      248.82      231.54      4.87 o 
   6   1   8      523.65      588.40     19.07 o 
   7   1   8       10.58       16.20      5.82 o 
   8   1   8       34.07       23.51      6.89 o 
   9   1   8      166.23      154.17     15.02 o 
   0   2   8       77.37       61.51      2.13 o 
   1   2   8     1704.58     1642.54     12.20 o 
   2   2   8     1779.11     1866.05     14.43 o 
   3   2   8      586.54      613.71      6.69 o 
   4   2   8      754.24      787.91      8.05 o 
   5   2   8      420.29      392.07      6.49 o 
   6   2   8      127.91      117.90      5.14 o 
   7   2   8      424.79      399.30     15.20 o 
   8   2   8        2.41       -3.65      7.93 o 
   9   2   8      105.97      106.65     20.81 o 
   0   3   8      549.34      538.20      7.48 o 
   1   3   8     1490.62     1593.66     13.07 o 
   2   3   8      580.29      714.63      7.30 o 
   3   3   8      284.42      304.95      4.35 o 
   4   3   8      134.95      125.62      2.93 o 
   5   3   8       29.66       35.57      2.01 o 
   6   3   8      164.26      151.16      5.54 o 
   7   3   8      122.79      127.35      9.71 o 
   8   3   8       24.64       17.54      7.64 o 
   9   3   8       83.29      143.15     19.02 o 
   0   4   8      658.60      701.81     10.57 o 
   1   4   8      639.23      662.22      6.34 o 
   2   4   8      445.11      450.18      5.47 o 
   3   4   8     1017.31     1064.61     10.45 o 
   4   4   8      272.42      258.10      4.88 o 
   5   4   8      446.66      406.27      7.64 o 
   6   4   8       38.43       28.32      3.54 o 
   7   4   8        3.32       -1.77      3.52 o 
   8   4   8       19.38       -0.98      7.51 o 
   0   5   8      104.79       76.73      2.81 o 
   1   5   8     2049.64     2112.50     16.65 o 
   2   5   8      263.89      291.03      4.21 o 
   3   5   8      154.95      145.21      3.64 o 
   4   5   8      114.00      113.39      3.47 o 
   5   5   8      144.79      166.94      5.07 o 
   6   5   8       34.11       29.65      4.75 o 
   7   5   8       36.37       32.81      5.17 o 
   8   5   8       71.01       62.78     12.84 o 
   0   6   8      351.21      340.74      6.39 o 
   1   6   8      429.43      441.37      5.59 o 
   2   6   8      177.97      180.78      3.44 o 
   3   6   8      387.29      396.33      6.39 o 
   4   6   8      312.22      316.79      5.89 o 
   5   6   8      239.09      234.07      6.22 o 
   6   6   8       57.75       48.53      4.73 o 
   7   6   8      102.84      103.37      8.03 o 
   8   6   8      158.44      150.39     18.97 o 
   0   7   8      222.92      240.02      6.37 o 
   1   7   8      604.71      578.06      8.56 o 
   2   7   8      221.39      224.64      4.05 o 
   3   7   8      812.24      778.04     10.10 o 
   4   7   8       29.06       28.17      2.37 o 
   5   7   8      252.76      253.47      6.69 o 
   6   7   8       50.05       51.34      5.07 o 
   7   7   8       61.69       54.73      7.78 o 
   8   7   8       29.77       24.16     22.77 o 
   0   8   8       31.00       24.70      2.80 o 
   1   8   8       99.54      111.56      3.04 o 
   2   8   8      683.97      688.31      8.22 o 
   3   8   8      651.68      647.56     12.77 o 
   4   8   8       15.36       12.50      2.51 o 
   5   8   8        1.94        2.26      2.36 o 
   6   8   8      204.35      234.10      7.59 o 
   7   8   8      100.66      105.85      9.39 o 
   0   9   8      224.60      211.60      6.68 o 
   1   9   8      343.61      311.65      5.64 o 
   2   9   8      461.51      396.37      8.10 o 
   3   9   8      149.80      146.84      4.37 o 
   4   9   8       48.92       44.50      3.67 o 
   5   9   8       25.94       20.25      3.40 o 
   6   9   8      194.50      191.18      7.21 o 
   7   9   8       92.92       85.89      9.50 o 
   0  10   8      605.93      599.55     12.36 o 
   1  10   8       50.79       47.69      2.78 o 
   2  10   8       84.62       94.39      3.65 o 
   3  10   8       83.84       89.15      3.73 o 
   4  10   8       40.02       30.61      3.78 o 
   5  10   8       12.62       20.60      3.62 o 
   6  10   8       47.49       49.50      4.84 o 
   7  10   8       41.53       37.62     14.17 o 
   0  11   8       66.49       60.74      5.13 o 
   1  11   8      154.21      160.49      5.01 o 
   2  11   8      212.36      193.97      5.13 o 
   3  11   8        6.79        7.61      2.21 o 
   4  11   8      204.49      201.50      7.30 o 
   5  11   8       84.11      101.92      6.21 o 
   6  11   8       88.22       96.08      6.36 o 
   7  11   8      101.39       89.16     11.99 o 
   0  12   8       25.92       22.28      3.97 o 
   1  12   8      290.07      264.46      5.93 o 
   2  12   8       54.25       71.96      4.19 o 
   3  12   8       53.73       53.62      4.63 o 
   4  12   8       94.70       95.59      5.78 o 
   5  12   8      246.05      276.25      9.06 o 
   6  12   8       62.49       65.19      6.72 o 
   0  13   8        8.38       11.08      3.70 o 
   1  13   8      281.99      272.25      6.28 o 
   2  13   8      118.53      124.00      8.44 o 
   3  13   8       40.68       39.31      4.83 o 
   4  13   8       22.25       19.27      3.87 o 
   5  13   8       28.64       29.93      7.83 o 
   6  13   8       90.42       86.50      8.59 o 
   0  14   8        2.37        5.93      4.98 o 
   1  14   8      271.85      267.28      7.88 o 
   2  14   8      194.19      199.92      6.46 o 
   3  14   8       11.31        8.35      5.09 o 
   4  14   8       30.68       38.01     12.24 o 
   5  14   8      126.00      143.30     11.85 o 
   0  15   8       70.72       62.08      6.63 o 
   1  15   8      218.52      202.53      9.28 o 
   2  15   8      140.80      145.96      6.49 o 
   3  15   8       33.68       35.71      6.59 o 
   4  15   8      103.70      147.18     12.24 o 
   0  16   8       81.97       79.52      7.34 o 
   1  16   8      192.34      178.53      7.94 o 
   2  16   8      192.96      181.84     10.25 o 
   3  16   8       25.51       18.55      5.68 o 
   0  17   8      151.98      166.16     13.67 o 
   1  17   8        2.78        2.47      3.56 o 
   1   0   9      107.38       99.42      2.48 o 
   2   0   9      106.49       72.00      2.44 o 
   3   0   9       74.79       93.01      2.91 o 
   4   0   9        0.06       -0.59      1.80 o 
   5   0   9       15.86       11.85      4.63 o 
   6   0   9       58.08       54.79      5.01 o 
   7   0   9      259.46      243.75     14.68 o 
   8   0   9        3.58       -1.69     11.41 o 
   9   0   9       34.39       22.67     15.72 o 
   0   1   9       19.64       28.70      1.36 o 
   1   1   9     1235.21     1200.66     10.48 o 
   2   1   9      220.28      219.12      2.58 o 
   3   1   9     1246.12     1313.50     12.00 o 
   4   1   9      453.27      456.23      5.58 o 
   5   1   9      769.47      737.45      9.01 o 
   6   1   9      237.21      251.21      6.76 o 
   7   1   9      382.77      364.16     12.37 o 
   8   1   9        9.65        0.11      5.79 o 
   9   1   9       72.30      100.36     14.14 o 
   0   2   9      362.73      368.08      9.17 o 
   1   2   9     3240.29     3326.80     21.24 o 
   2   2   9      452.90      487.37      5.03 o 
   3   2   9     1000.79     1034.82      9.61 o 
   4   2   9       34.80       35.01      1.85 o 
   5   2   9      243.94      226.74      5.18 o 
   6   2   9        8.43        5.53      2.64 o 
   7   2   9      112.19      125.23     10.94 o 
   8   2   9        2.29       -5.53      5.53 o 
   9   2   9       72.24       84.36     18.47 o 
   0   3   9     1071.94     1052.37     12.75 o 
   1   3   9      138.96      154.59      2.63 o 
   2   3   9      287.18      282.03      3.62 o 
   3   3   9       67.64       68.22      2.58 o 
   4   3   9      392.01      389.01      5.43 o 
   5   3   9       33.70       39.94      2.99 o 
   6   3   9       37.03       29.71      4.16 o 
   7   3   9      111.77      111.98      9.86 o 
   8   3   9      205.03      196.75     11.65 o 
   0   4   9      206.88      227.25      5.37 o 
   1   4   9      729.96      777.63      7.63 o 
   2   4   9      622.03      699.52      6.72 o 
   3   4   9      211.09      202.12      3.59 o 
   4   4   9      305.47      302.91      5.43 o 
   5   4   9      699.10      622.28     10.38 o 
   6   4   9       36.16       25.63      3.29 o 
   7   4   9       48.93       50.34      7.12 o 
   8   4   9      104.28      106.09     14.39 o 
   0   5   9      170.55      157.14      4.01 o 
   1   5   9      406.53      416.34      4.84 o 
   2   5   9      137.39      155.36      2.79 o 
   3   5   9      225.32      202.38      3.79 o 
   4   5   9      144.50      147.44      4.23 o 
   5   5   9      374.14      392.21      7.85 o 
   6   5   9        3.32       -2.12      3.73 o 
   7   5   9        8.66        5.16      4.74 o 
   8   5   9       60.73       51.95     12.92 o 
   0   6   9       32.16       25.86      2.12 o 
   1   6   9       67.33       62.64      1.98 o 
   2   6   9      492.51      531.12      6.26 o 
   3   6   9      308.60      312.45      5.06 o 
   4   6   9       17.20       12.24      1.85 o 
   5   6   9      237.37      206.87      6.48 o 
   6   6   9       60.06       68.28      5.23 o 
   7   6   9       37.68       44.01     10.78 o 
   8   6   9       54.06       58.11     12.64 o 
   0   7   9      510.65      518.47      8.79 o 
   1   7   9      295.56      328.52      4.94 o 
   2   7   9       44.47       56.22      2.34 o 
   3   7   9      863.55      838.37     10.70 o 
   4   7   9       32.10       33.12      2.58 o 
   5   7   9       61.50       62.83      4.02 o 
   6   7   9       29.71       30.13      3.77 o 
   7   7   9       79.76       90.34      9.20 o 
   8   7   9       21.62       16.42     10.43 o 
   0   8   9      338.71      317.15      6.92 o 
   1   8   9     1138.73     1102.81     17.19 o 
   2   8   9       33.73       27.87      2.22 o 
   3   8   9       19.98       25.68      2.68 o 
   4   8   9      147.40      127.48      4.18 o 
   5   8   9       20.96       18.34      3.19 o 
   6   8   9       46.80       44.58      4.43 o 
   7   8   9        7.98        3.46      5.36 o 
   0   9   9      169.36      154.34      5.09 o 
   1   9   9      266.14      291.46      5.49 o 
   2   9   9      100.57       91.22      3.47 o 
   3   9   9      115.74      102.54      4.14 o 
   4   9   9       79.94       81.08      5.57 o 
   5   9   9      130.56      140.81      6.08 o 
   6   9   9       18.68       17.49      3.59 o 
   7   9   9        5.38        0.82      5.46 o 
   0  10   9      513.24      492.93     11.08 o 
   1  10   9      379.68      372.04      6.52 o 
   2  10   9      861.32      790.11     11.82 o 
   3  10   9      392.05      382.93     10.57 o 
   4  10   9       82.64       81.14      5.26 o 
   5  10   9       54.45       52.04      4.71 o 
   6  10   9       61.75       63.72      5.33 o 
   7  10   9       86.69       87.08     10.18 o 
   0  11   9       34.05       31.91      4.19 o 
   1  11   9      416.36      403.41      7.15 o 
   2  11   9       80.20       82.66      4.21 o 
   3  11   9       79.06       78.47      4.26 o 
   4  11   9      119.51      122.02      5.98 o 
   5  11   9       88.14       98.62      6.06 o 
   6  11   9       23.40       25.18      5.34 o 
   0  12   9        0.55       -0.02      2.62 o 
   1  12   9      194.98      190.22      5.11 o 
   2  12   9      211.82      199.83      6.02 o 
   3  12   9        4.40        1.45      2.57 o 
   4  12   9      134.96      144.47      6.62 o 
   5  12   9       11.65       17.59      3.81 o 
   6  12   9        6.51        6.21      4.31 o 
   0  13   9      104.55       98.27      7.57 o 
   1  13   9       40.25       50.83      3.87 o 
   2  13   9       53.18       49.34      3.87 o 
   3  13   9       13.41       10.14      3.33 o 
   4  13   9       70.14       69.75      6.04 o 
   5  13   9       19.87       12.08      5.25 o 
   0  14   9      409.33      402.69     11.18 o 
   1  14   9      101.84      107.10      5.55 o 
   2  14   9      110.01      120.53      5.38 o 
   3  14   9       24.21       25.18      7.02 o 
   4  14   9      250.59      258.50     18.57 o 
   5  14   9       12.90       16.55      5.39 o 
   0  15   9        2.78        2.00      3.27 o 
   1  15   9       22.82       30.64      5.35 o 
   2  15   9       20.91       25.58      3.91 o 
   3  15   9      134.60      140.35     13.61 o 
   4  15   9       39.44       43.69      6.85 o 
   0  16   9      219.95      208.61     14.97 o 
   1  16   9       39.24       42.05      6.55 o 
   2  16   9       33.24       57.05     17.93 o 
   3  16   9      185.27      183.17     12.29 o 
   0  17   9        0.07       10.30      6.33 o 
   0   0  10      323.93      340.20      5.19 o 
   1   0  10      949.24      928.72      9.61 o 
   2   0  10       13.20       13.73      1.40 o 
   3   0  10        0.58        7.64      1.33 o 
   4   0  10       14.58       21.30      2.76 o 
   5   0  10      367.04      367.46      9.10 o 
   6   0  10       27.57       30.16      5.75 o 
   7   0  10      220.65      229.13     32.52 o 
   8   0  10       54.21       36.22     10.71 o 
   9   0  10        2.43       -1.73     13.17 o 
   0   1  10      772.38      728.75      7.28 o 
   1   1  10     2427.68     2472.84     16.17 o 
   2   1  10      127.06      111.57      1.95 o 
   3   1  10      591.15      645.13      7.14 o 
   4   1  10      100.71      103.76      3.15 o 
   5   1  10       28.57       29.16      2.65 o 
   6   1  10      190.12      197.32      5.01 o 
   7   1  10      108.82      155.66     18.27 o 
   8   1  10       23.58       13.28      6.60 o 
   9   1  10      199.32      174.15     21.43 o 
   0   2  10     2126.51     2161.78     23.33 o 
   1   2  10     4019.81     3978.83     25.23 o 
   2   2  10      481.64      483.36      4.17 o 
   3   2  10      604.76      669.62      7.08 o 
   4   2  10       23.81       24.84      1.68 o 
   5   2  10      161.68      133.84      3.65 o 
   6   2  10       52.86       48.63      7.80 o 
   7   2  10      165.43      149.11     10.31 o 
   8   2  10      135.56      132.46     10.04 o 
   0   3  10      326.13      284.32      5.71 o 
   1   3  10      364.55      376.89      4.58 o 
   2   3  10      369.08      363.76      3.59 o 
   3   3  10      787.46      832.69      8.72 o 
   4   3  10      108.35       98.50      2.80 o 
   5   3  10      481.36      482.44      7.06 o 
   6   3  10       11.01       10.83      2.82 o 
   7   3  10       57.03       58.97      5.74 o 
   8   3  10       88.26      137.87     17.73 o 
   0   4  10     1298.21     1241.84     15.07 o 
   1   4  10      602.01      619.34      6.57 o 
   2   4  10       43.43       50.27      1.94 o 
   3   4  10      342.34      350.60      4.97 o 
   4   4  10       56.10       53.00      3.56 o 
   5   4  10      415.83      376.26      6.49 o 
   6   4  10        2.25        0.88      2.59 o 
   7   4  10       53.56       59.47      6.47 o 
   8   4  10      178.71      189.98     16.17 o 
   0   5  10      655.24      635.58      9.38 o 
   1   5  10      459.64      507.61      5.97 o 
   2   5  10      249.11      248.20      3.99 o 
   3   5  10       47.06       52.14      2.24 o 
   4   5  10      277.73      251.49      5.18 o 
   5   5  10      174.35      173.51      5.28 o 
   6   5  10        9.08        7.02      3.24 o 
   7   5  10       93.63       96.47      7.51 o 
   8   5  10       58.88       78.62     22.03 o 
   0   6  10      344.26      316.09      6.29 o 
   1   6  10      608.98      614.02      7.03 o 
   2   6  10      172.71      155.32      3.02 o 
   3   6  10       17.04       22.49      2.17 o 
   4   6  10       63.41       54.95      2.98 o 
   5   6  10      436.14      409.96      9.06 o 
   6   6  10       53.57       49.03      5.30 o 
   7   6  10      127.54      138.43      8.49 o 
   8   6  10       93.62       87.38     13.95 o 
   0   7  10        9.25       10.51      1.86 o 
   1   7  10     1006.89     1013.27     10.32 o 
   2   7  10      294.28      302.34      4.49 o 
   3   7  10      111.41      107.95      3.27 o 
   4   7  10      105.94       84.95      3.69 o 
   5   7  10       61.22       69.89      4.56 o 
   6   7  10       87.56       94.13      6.82 o 
   7   7  10       61.42       63.98      9.38 o 
   8   7  10       11.87       19.26     12.39 o 
   0   8  10      509.08      502.82     12.98 o 
   1   8  10      914.02      930.72     10.04 o 
   2   8  10      788.34      725.12      8.94 o 
   3   8  10      430.72      407.59      6.84 o 
   4   8  10      470.95      419.78      8.05 o 
   5   8  10       39.49       36.37      5.15 o 
   6   8  10       12.91       14.86      3.87 o 
   7   8  10       19.27       23.34      6.79 o 
   0   9  10        6.87        1.93      1.85 o 
   1   9  10      314.90      323.84      5.45 o 
   2   9  10       37.50       37.93      2.93 o 
   3   9  10      425.55      392.26      7.83 o 
   4   9  10       50.60       49.99      4.23 o 
   5   9  10       34.50       42.77      4.28 o 
   6   9  10      133.65      127.52      6.24 o 
   7   9  10       38.92       27.36      7.15 o 
   0  10  10       70.96       63.69      4.02 o 
   1  10  10       63.80       73.40      3.75 o 
   2  10  10      107.97      111.72      4.37 o 
   3  10  10      473.10      471.33     11.66 o 
   4  10  10      146.19      143.25      6.17 o 
   5  10  10       16.33       17.48      3.50 o 
   6  10  10       20.02       26.55      4.39 o 
   7  10  10       65.12       67.91      9.49 o 
   0  11  10        3.69        5.71      2.50 o 
   1  11  10      183.87      185.63      4.87 o 
   2  11  10      110.40      115.51      4.62 o 
   3  11  10       63.41       58.00      3.91 o 
   4  11  10      220.66      219.50      7.68 o 
   5  11  10       65.30       77.51      5.69 o 
   6  11  10      113.75      107.10      6.69 o 
   0  12  10      296.44      284.02      8.67 o 
   1  12  10      374.37      352.37      6.98 o 
   2  12  10       65.52       77.21      4.35 o 
   3  12  10       47.86       42.71      3.72 o 
   4  12  10       89.15      104.34      5.99 o 
   5  12  10       24.68       23.34      5.39 o 
   6  12  10        3.25       -1.66      3.88 o 
   0  13  10      162.26      167.85      7.12 o 
   1  13  10      126.92      128.36      5.79 o 
   2  13  10        7.78        8.21      2.61 o 
   3  13  10       32.49       30.26      5.93 o 
   4  13  10       89.07       95.87      7.92 o 
   5  13  10       87.40       98.29     15.42 o 
   0  14  10        5.41        5.37      3.35 o 
   1  14  10       25.30       26.17      3.35 o 
   2  14  10      296.49      294.71      7.92 o 
   3  14  10       25.88       23.19      5.84 o 
   4  14  10       31.91       43.89      8.37 o 
   5  14  10       92.71      105.06      9.29 o 
   0  15  10       33.87       28.79      4.54 o 
   1  15  10       87.40       80.00      5.39 o 
   2  15  10       65.43       72.86      6.84 o 
   3  15  10        1.60        9.74      4.80 o 
   4  15  10      107.41      133.80      9.77 o 
   0  16  10        2.51        8.50      6.45 o 
   1  16  10       34.49       31.49      6.28 o 
   2  16  10       53.59       52.79      7.12 o 
   1   0  11      694.41      617.75      6.60 o 
   2   0  11      548.74      472.22      6.39 o 
   3   0  11     1344.76     1434.89     17.22 o 
   4   0  11      293.42      269.92      7.45 o 
   5   0  11       30.07       29.75      4.32 o 
   6   0  11      133.20      137.66      5.27 o 
   7   0  11       25.12       23.39     14.53 o 
   8   0  11       57.90       53.95     11.75 o 
   0   1  11       32.21       31.49      1.41 o 
   1   1  11      289.95      302.04      3.18 o 
   2   1  11      771.79      749.46      6.50 o 
   3   1  11      231.06      256.25      3.60 o 
   4   1  11     1794.31     1713.88     15.03 o 
   5   1  11       36.92       38.50      2.49 o 
   6   1  11      125.52      146.72      4.68 o 
   7   1  11      111.99      121.59      8.45 o 
   8   1  11       91.89       87.43      9.28 o 
   0   2  11        0.30        2.53      1.05 o 
   1   2  11      418.33      445.79      4.17 o 
   2   2  11     1413.39     1403.55     10.05 o 
   3   2  11     1068.54     1123.06     10.49 o 
   4   2  11      963.01     1017.64     10.89 o 
   5   2  11      115.47      110.09      3.98 o 
   6   2  11       34.18       36.73      3.72 o 
   7   2  11       23.86       20.20      7.15 o 
   8   2  11       13.26       17.02     11.60 o 
   0   3  11      437.96      486.27      7.38 o 
   1   3  11      206.82      206.54      3.25 o 
   2   3  11      275.02      287.31      3.30 o 
   3   3  11       22.60       23.34      1.37 o 
   4   3  11      961.17      937.36      9.64 o 
   5   3  11       40.63       46.01      2.66 o 
   6   3  11       39.99       30.39      3.63 o 
   7   3  11       26.06       27.55      6.36 o 
   8   3  11      211.07      211.39     25.94 o 
   0   4  11       29.96       40.52      2.31 o 
   1   4  11        9.07       13.47      1.21 o 
   2   4  11      199.65      187.04      3.00 o 
   3   4  11      577.40      571.67      6.87 o 
   4   4  11      619.39      644.84      8.80 o 
   5   4  11      256.63      230.94      4.89 o 
   6   4  11       86.93       86.43      5.43 o 
   7   4  11      114.44      123.44      8.07 o 
   8   4  11      183.41      194.16     25.94 o 
   0   5  11      409.76      341.46      6.37 o 
   1   5  11      413.85      424.05      5.39 o 
   2   5  11       42.32       46.82      1.81 o 
   3   5  11       96.89      114.90      3.03 o 
   4   5  11      100.87       91.05      3.39 o 
   5   5  11      142.93      157.78      4.66 o 
   6   5  11       46.81       54.08      4.89 o 
   7   5  11        9.37        2.67      4.56 o 
   8   5  11      238.72      211.50     23.55 o 
   0   6  11      192.83      186.92      4.82 o 
   1   6  11      321.41      320.30      4.76 o 
   2   6  11      137.54      123.36      2.75 o 
   3   6  11      223.82      199.47      4.33 o 
   4   6  11      276.44      256.23      7.85 o 
   5   6  11      447.73      411.69      9.17 o 
   6   6  11       71.70       70.24      6.12 o 
   7   6  11      120.75      122.34      8.36 o 
   8   6  11        1.55       -4.38     10.65 o 
   0   7  11     2291.15     2321.25     27.03 o 
   1   7  11       88.31       89.81      2.76 o 
   2   7  11      651.60      635.39      8.56 o 
   3   7  11      224.04      214.03      4.72 o 
   4   7  11      296.11      280.62      6.33 o 
   5   7  11       14.40       14.89      3.00 o 
   6   7  11      153.55      151.15      7.71 o 
   7   7  11       10.02       17.38      5.32 o 
   8   7  11       86.64       89.02     18.60 o 
   0   8  11      142.85      138.00      4.78 o 
   1   8  11      138.77      130.01      3.39 o 
   2   8  11       11.53       12.28      1.89 o 
   3   8  11       13.66        7.02      1.78 o 
   4   8  11       47.96       48.97      3.31 o 
   5   8  11       20.66       20.40      3.42 o 
   6   8  11       79.23       82.96      5.52 o 
   7   8  11       81.96       82.50      9.43 o 
   0   9  11      901.94      883.04     13.87 o 
   1   9  11      671.88      631.23      8.15 o 
   2   9  11      146.23      142.87      4.21 o 
   3   9  11      129.99      144.46      4.90 o 
   4   9  11      260.14      264.71      6.64 o 
   5   9  11        9.11       10.69      3.07 o 
   6   9  11       44.97       45.85      4.80 o 
   7   9  11       12.17        7.74      6.29 o 
   0  10  11       91.44       82.91      4.28 o 
   1  10  11      365.54      356.07      6.06 o 
   2  10  11       37.37       30.88      2.67 o 
   3  10  11      143.74      118.50      4.70 o 
   4  10  11       53.83       50.52      6.88 o 
   5  10  11       30.30       33.20      4.23 o 
   6  10  11       15.43       14.12      3.75 o 
   7  10  11       62.29       58.59     10.08 o 
   0  11  11      604.45      606.09     12.65 o 
   1  11  11       67.13       70.27      3.29 o 
   2  11  11       99.84       94.99      4.92 o 
   3  11  11        1.29        1.56      2.82 o 
   4  11  11      268.57      260.66      8.40 o 
   5  11  11       60.16       64.00      5.39 o 
   6  11  11        1.06        2.92      3.94 o 
   0  12  11       57.93       62.83      4.99 o 
   1  12  11       62.87       58.08      3.62 o 
   2  12  11       24.91       18.84      2.68 o 
   3  12  11       34.81       36.04      3.63 o 
   4  12  11       26.14       34.11      4.35 o 
   5  12  11       13.44       16.80      4.53 o 
   6  12  11        4.86       -1.92      4.22 o 
   0  13  11        0.23        0.74      2.78 o 
   1  13  11      102.40      106.76      4.53 o 
   2  13  11       60.28       64.19      4.84 o 
   3  13  11        7.31       12.68      3.57 o 
   4  13  11      144.34      153.45      8.19 o 
   5  13  11        1.35       11.17      4.53 o 
   0  14  11       25.12       17.06      4.25 o 
   1  14  11       59.56       48.11      4.00 o 
   2  14  11       87.92      101.83      4.84 o 
   3  14  11      144.33      145.75      8.97 o 
   4  14  11      110.33       94.59      9.47 o 
   0  15  11      129.13      111.57      8.14 o 
   1  15  11      176.84      177.56      6.97 o 
   2  15  11       63.75       64.57      4.78 o 
   3  15  11       98.51       95.65      8.64 o 
   4  15  11      187.21      187.36     11.03 o 
   0  16  11      303.75      298.10     18.02 o 
   1  16  11      219.02      200.67      8.54 o 
   2  16  11        3.22        5.34      3.60 o 
   0   0  12     4579.36     4638.60     74.24 o 
   1   0  12       22.55       29.04      1.44 o 
   2   0  12      441.94      430.81      6.16 o 
   3   0  12       10.51       17.80      1.80 o 
   4   0  12        6.72       -2.75      2.75 o 
   5   0  12        0.59       -2.01      2.01 o 
   6   0  12        8.78       15.29      4.88 o 
   7   0  12       22.90        9.20      9.23 o 
   0   1  12       57.69       57.78      1.85 o 
   1   1  12      137.54      147.88      2.19 o 
   2   1  12     1304.92     1335.21     11.19 o 
   3   1  12       87.54       87.95      2.19 o 
   4   1  12      705.05      701.27      8.73 o 
   5   1  12       91.49       87.40      3.20 o 
   6   1  12       10.24        7.37      1.97 o 
   7   1  12      197.07      202.13     10.80 o 
   8   1  12        0.30      -11.58     12.72 o 
   0   2  12     1379.76     1407.62     16.37 o 
   1   2  12       33.07       39.48      1.51 o 
   2   2  12       12.66       10.47      1.38 o 
   3   2  12      291.50      318.24      4.55 o 
   4   2  12      314.41      281.57      4.58 o 
   5   2  12       75.12       71.73      3.11 o 
   6   2  12       31.68       32.57      3.09 o 
   7   2  12      187.63      184.04     14.38 o 
   8   2  12      192.25      178.05     12.09 o 
   0   3  12      205.29      212.50      4.56 o 
   1   3  12      790.62      816.78      7.68 o 
   2   3  12      153.80      152.42      2.32 o 
   3   3  12       80.80       74.88      2.08 o 
   4   3  12       23.24       18.16      1.72 o 
   5   3  12      177.22      175.53      5.46 o 
   6   3  12       49.23       49.86      4.68 o 
   7   3  12      195.38      190.99      9.06 o 
   8   3  12       29.62       23.81     11.28 o 
   0   4  12      262.56      244.42      5.16 o 
   1   4  12      359.74      357.93      4.75 o 
   2   4  12       34.78       34.84      1.47 o 
   3   4  12        5.61        5.69      1.20 o 
   4   4  12      299.62      286.58      5.53 o 
   5   4  12       59.00       54.52      3.63 o 
   6   4  12        6.93        2.84      3.10 o 
   7   4  12       43.97       48.51      6.36 o 
   8   4  12      202.79      203.48     16.59 o 
   0   5  12        0.06        0.13      1.24 o 
   1   5  12      332.44      358.98      4.96 o 
   2   5  12      181.14      179.12      3.36 o 
   3   5  12      226.12      202.65      4.24 o 
   4   5  12      134.07       79.44      3.47 o 
   5   5  12       56.51       47.31      3.16 o 
   6   5  12       66.25       64.29      5.33 o 
   7   5  12        2.59       -5.09      5.09 o 
   8   5  12       17.31       -1.25     14.75 o 
   0   6  12        3.58        2.59      1.52 o 
   1   6  12       29.02       31.66      1.86 o 
   2   6  12      304.47      287.25      4.55 o 
   3   6  12      101.47      115.48      3.46 o 
   4   6  12      341.76      291.65      6.37 o 
   5   6  12       94.05       85.30      4.76 o 
   6   6  12       44.83       37.70      4.72 o 
   7   6  12       11.42        4.26      8.50 o 
   8   6  12      147.78      124.89     17.39 o 
   0   7  12     1767.76     1779.95     21.92 o 
   1   7  12      657.27      615.47      7.49 o 
   2   7  12      325.96      326.74      5.84 o 
   3   7  12      512.02      461.87      8.15 o 
   4   7  12       87.15       75.25      3.71 o 
   5   7  12      169.91      162.57      6.10 o 
   6   7  12       55.13       49.59      5.71 o 
   7   7  12       36.21       35.81      6.52 o 
   8   7  12       23.61       22.97      6.83 o 
   0   8  12      606.44      562.68     10.01 o 
   1   8  12       13.02       14.44      1.71 o 
   2   8  12       95.45       90.09      3.38 o 
   3   8  12      521.00      469.95      8.52 o 
   4   8  12      243.37      217.08      5.90 o 
   5   8  12        7.54        7.29      2.90 o 
   6   8  12       30.72       31.33      5.22 o 
   7   8  12       33.63       27.70     11.21 o 
   0   9  12      294.66      283.18      7.45 o 
   1   9  12      276.92      280.87      5.17 o 
   2   9  12       41.51       42.25      2.83 o 
   3   9  12      386.01      381.89      7.89 o 
   4   9  12       94.38       87.93      4.33 o 
   5   9  12       10.73        8.18      3.15 o 
   6   9  12       14.31       15.06      3.81 o 
   7   9  12        1.52        6.41      7.75 o 
   0  10  12        4.49        3.42      2.32 o 
   1  10  12       66.94       74.74      3.19 o 
   2  10  12       40.01       36.97      2.87 o 
   3  10  12      202.20      174.45      5.57 o 
   4  10  12       47.88       62.19      4.97 o 
   5  10  12       90.11       96.45      6.75 o 
   6  10  12       11.02        7.08      3.53 o 
   7  10  12       17.95       16.07      7.81 o 
   0  11  12       80.26       77.80      6.34 o 
   1  11  12        2.32        2.64      1.65 o 
   2  11  12       50.47       44.50      3.26 o 
   3  11  12      134.37      130.54      5.13 o 
   4  11  12      258.04      274.44      8.72 o 
   5  11  12      167.39      159.99      7.15 o 
   6  11  12       21.46       21.42      5.98 o 
   0  12  12      242.37      238.96      8.09 o 
   1  12  12      160.16      150.27      4.98 o 
   2  12  12      196.31      198.14      5.65 o 
   3  12  12       19.02       18.16      4.03 o 
   4  12  12      251.60      249.89      8.62 o 
   5  12  12      139.86      136.87      9.95 o 
   6  12  12       30.84       24.69      5.85 o 
   0  13  12        0.14       -2.38      2.69 o 
   1  13  12       11.19        7.64      2.49 o 
   2  13  12       11.02       11.73      2.57 o 
   3  13  12        0.76        2.50      3.39 o 
   4  13  12       45.19       56.96      8.53 o 
   5  13  12      254.42      254.14     10.61 o 
   0  14  12       71.21       79.19      6.12 o 
   1  14  12      204.41      199.08      6.49 o 
   2  14  12        6.05        8.84      2.68 o 
   3  14  12       15.93       18.35     14.26 o 
   4  14  12       16.19       23.87      7.46 o 
   0  15  12       84.61       76.50     10.73 o 
   1  15  12       44.18       46.70      6.09 o 
   2  15  12        4.84        6.31      4.68 o 
   3  15  12       63.98       50.13      9.76 o 
   0  16  12       37.74       43.26      8.86 o 
   1  16  12       68.63       73.35      6.30 o 
   2  16  12       27.21       21.69      4.54 o 
   1   0  13      558.96      533.77      6.24 o 
   2   0  13       75.68       74.97      2.57 o 
   3   0  13       23.39       20.73      2.51 o 
   4   0  13     1555.40     1563.42     22.93 o 
   5   0  13        3.37        2.92      2.25 o 
   6   0  13      186.15      200.76      6.47 o 
   7   0  13       87.52       94.74     11.81 o 
   8   0  13        4.24      -12.67     12.67 o 
   0   1  13      149.78      140.77      2.78 o 
   1   1  13      396.41      375.22      3.67 o 
   2   1  13      100.00       87.29      2.15 o 
   3   1  13      188.75      186.85      3.22 o 
   4   1  13      418.11      407.09      6.35 o 
   5   1  13      171.16      170.83      4.26 o 
   6   1  13        0.20       -2.06      2.06 o 
   7   1  13       65.29       75.99     11.86 o 
   8   1  13       30.93        1.27     10.70 o 
   0   2  13      171.11      162.53      3.88 o 
   1   2  13      683.34      719.35      6.09 o 
   2   2  13        4.55        3.67      0.77 o 
   3   2  13       77.87       70.43      2.32 o 
   4   2  13     1136.95     1100.54     10.98 o 
   5   2  13       94.46       85.27      3.29 o 
   6   2  13      153.77      152.19      6.01 o 
   7   2  13       98.32       99.79     12.32 o 
   8   2  13       19.69       20.06     18.34 o 
   0   3  13       51.44       52.06      2.53 o 
   1   3  13      355.69      333.76      3.93 o 
   2   3  13      114.24      109.42      2.07 o 
   3   3  13      293.75      302.15      4.58 o 
   4   3  13      640.79      624.51      7.90 o 
   5   3  13       82.53       77.99      3.39 o 
   6   3  13       57.72       58.74      4.98 o 
   7   3  13       27.42       24.77      5.38 o 
   8   3  13      140.16      159.02     12.43 o 
   0   4  13      374.97      340.18      7.85 o 
   1   4  13      429.23      418.24      5.34 o 
   2   4  13      305.87      305.52      3.99 o 
   3   4  13      282.10      252.63      5.39 o 
   4   4  13      218.85      203.45      4.78 o 
   5   4  13      168.40      174.88      5.46 o 
   6   4  13       79.64       90.02      5.64 o 
   7   4  13       95.15       97.45      7.74 o 
   8   4  13      118.56      105.33     15.35 o 
   0   5  13       49.42       53.67      2.88 o 
   1   5  13      388.99      383.80      5.27 o 
   2   5  13      443.06      441.84      5.71 o 
   3   5  13       39.99       43.34      2.82 o 
   4   5  13      294.03      288.54      6.22 o 
   5   5  13       14.06       10.99      2.11 o 
   6   5  13       54.22       54.38      5.24 o 
   7   5  13        5.46       -0.67      4.83 o 
   8   5  13      242.43      243.83     17.83 o 
   0   6  13       72.40       62.94      3.33 o 
   1   6  13       56.94       52.37      2.29 o 
   2   6  13       38.35       40.95      2.48 o 
   3   6  13       33.01       34.07      2.74 o 
   4   6  13      263.16      235.74      5.81 o 
   5   6  13       54.89       48.61      4.48 o 
   6   6  13       11.72        6.81      3.51 o 
   7   6  13       64.30       64.54      8.77 o 
   8   6  13       20.32       43.16     16.02 o 
   0   7  13     1394.11     1370.92     18.04 o 
   1   7  13       32.23       34.58      2.13 o 
   2   7  13       17.91       16.85      1.97 o 
   3   7  13      357.95      346.32      7.07 o 
   4   7  13        7.45        7.91      2.09 o 
   5   7  13       50.70       41.40      5.23 o 
   6   7  13        0.93        3.03      3.80 o 
   7   7  13       11.67        7.38      6.69 o 
   0   8  13      303.41      294.29      8.29 o 
   1   8  13      192.70      195.14      4.17 o 
   2   8  13       42.15       46.80      2.88 o 
   3   8  13       66.10       57.83      3.58 o 
   4   8  13      159.74      160.62      5.99 o 
   5   8  13      114.26      118.00      5.67 o 
   6   8  13       57.35       56.03      6.24 o 
   7   8  13       61.69       68.97      8.82 o 
   0   9  13     1305.64     1282.02     18.08 o 
   1   9  13       94.25       89.22      3.17 o 
   2   9  13       21.24       17.13      2.28 o 
   3   9  13      312.25      310.12      7.14 o 
   4   9  13      118.43      113.14      4.67 o 
   5   9  13        3.75        2.30      2.95 o 
   6   9  13       19.93       15.02      3.93 o 
   7   9  13       21.62       16.87      8.79 o 
   0  10  13      243.53      236.74      7.96 o 
   1  10  13      137.98      132.75      3.87 o 
   2  10  13       12.03       12.19      2.27 o 
   3  10  13       43.32       46.37      3.62 o 
   4  10  13       99.48      106.79      4.89 o 
   5  10  13       41.09       42.73      6.70 o 
   6  10  13        5.65        0.52      3.78 o 
   0  11  13      378.81      401.61     10.23 o 
   1  11  13      302.90      291.52      6.48 o 
   2  11  13       78.77       86.57      4.12 o 
   3  11  13       50.15       51.55      3.91 o 
   4  11  13      181.97      191.78      7.46 o 
   5  11  13      215.65      231.77      9.41 o 
   6  11  13       14.42       14.44      4.68 o 
   0  12  13       67.97       73.47      5.37 o 
   1  12  13       57.32       63.79      3.84 o 
   2  12  13        4.55        6.58      2.61 o 
   3  12  13        1.29        3.95      2.36 o 
   4  12  13       44.67       52.29      5.17 o 
   5  12  13       10.83       18.36      4.91 o 
   6  12  13       36.39       24.05      5.84 o 
   0  13  13       21.76       22.50      4.03 o 
   1  13  13       88.40       98.10      4.62 o 
   2  13  13      147.72      147.60      5.26 o 
   3  13  13      148.74      151.36      6.76 o 
   4  13  13       42.31       49.20     10.87 o 
   5  13  13      222.86      251.49     12.02 o 
   0  14  13      298.97      286.88      9.78 o 
   1  14  13       13.19       12.50      3.11 o 
   2  14  13       85.19       86.21      6.92 o 
   3  14  13       40.61       43.16      7.66 o 
   4  14  13       65.17       69.40     12.79 o 
   0  15  13       23.55       23.86      7.10 o 
   1  15  13       65.81       63.46      5.94 o 
   2  15  13        0.46        6.75      5.03 o 
   3  15  13       89.33       94.71     18.25 o 
   0  16  13       78.24       68.83     10.71 o 
   1  16  13       59.96       48.69      5.53 o 
   2  16  13       34.21       26.82      4.79 o 
   0   0  14       62.32       64.39      2.42 o 
   1   0  14       36.06       28.28      1.61 o 
   2   0  14       69.93       69.93      2.61 o 
   3   0  14     1168.37     1061.16     12.43 o 
   4   0  14      277.40      255.55      6.47 o 
   5   0  14       62.81       60.62      4.48 o 
   6   0  14       27.39       28.69      4.60 o 
   7   0  14        6.98       -4.59     12.46 o 
   8   0  14       41.07        0.32     15.36 o 
   0   1  14      364.38      364.04      4.90 o 
   1   1  14     1149.88     1139.13      8.29 o 
   2   1  14       72.65       75.19      2.09 o 
   3   1  14      125.37      123.24      2.74 o 
   4   1  14      734.80      702.43      8.96 o 
   5   1  14        0.04       -1.48      1.48 o 
   6   1  14       19.65       16.69      2.73 o 
   7   1  14        0.20       -4.27      7.36 o 
   8   1  14        7.60       -9.01      9.01 o 
   0   2  14      297.71      309.59      5.00 o 
   1   2  14       10.90        7.62      0.90 o 
   2   2  14       95.64       90.79      1.94 o 
   3   2  14      632.26      554.43      7.04 o 
   4   2  14      574.83      571.24      7.48 o 
   5   2  14       14.21       10.19      2.09 o 
   6   2  14       53.94       59.48      3.55 o 
   7   2  14       57.58       56.49      6.58 o 
   8   2  14       71.97       47.96     13.45 o 
   0   3  14      180.14      176.98      4.37 o 
   1   3  14      112.14      116.08      2.44 o 
   2   3  14      614.81      618.93      5.71 o 
   3   3  14       26.97       26.70      1.93 o 
   4   3  14        4.30        5.22      1.53 o 
   5   3  14       89.01       84.05      3.59 o 
   6   3  14      125.77      125.37      5.07 o 
   7   3  14      131.17      119.81      8.31 o 
   8   3  14       11.35       -8.65      8.65 o 
   0   4  14      685.94      625.44      9.55 o 
   1   4  14      158.08      152.59      3.16 o 
   2   4  14       72.33       71.42      1.98 o 
   3   4  14       48.38       36.03      2.52 o 
   4   4  14      477.00      427.48      7.22 o 
   5   4  14        2.89       -0.43      2.11 o 
   6   4  14        9.85        2.97      3.40 o 
   7   4  14       21.32       10.11      6.67 o 
   8   4  14       30.36       15.19     11.59 o 
   0   5  14       41.07       47.93      3.73 o 
   1   5  14      559.54      556.31      6.78 o 
   2   5  14       37.19       34.72      1.94 o 
   3   5  14       49.68       37.94      2.76 o 
   4   5  14      129.15      134.41      4.42 o 
   5   5  14       47.63       44.00      3.10 o 
   6   5  14       78.73       76.30      6.56 o 
   7   5  14       75.40       89.02     13.68 o 
   8   5  14      122.40      104.03     15.28 o 
   0   6  14      303.74      271.91      6.24 o 
   1   6  14      108.13      100.26      2.91 o 
   2   6  14      130.96      130.69      4.94 o 
   3   6  14      123.79      113.06      4.12 o 
   4   6  14      142.14      142.48      4.68 o 
   5   6  14       13.30        7.10      2.23 o 
   6   6  14       76.42       64.55      5.79 o 
   7   6  14      123.10      124.54      8.74 o 
   8   6  14      167.54      154.30     21.20 o 
   0   7  14     2125.94     2034.55     24.80 o 
   1   7  14        9.10        8.31      1.48 o 
   2   7  14      512.23      482.20      7.49 o 
   3   7  14      302.38      279.28      6.38 o 
   4   7  14       50.04       42.19      3.28 o 
   5   7  14       30.90       26.97      3.72 o 
   6   7  14       35.09       36.61      4.95 o 
   7   7  14       69.74       73.09      8.06 o 
   0   8  14      835.94      817.62     12.97 o 
   1   8  14       76.62       74.39      2.94 o 
   2   8  14       84.86       90.35      3.50 o 
   3   8  14       44.98       43.64      3.29 o 
   4   8  14      170.52      158.01      5.26 o 
   5   8  14       50.85       64.32      9.39 o 
   6   8  14      107.58      102.46      7.54 o 
   7   8  14       54.13       61.19      9.59 o 
   0   9  14      375.36      351.00      8.10 o 
   1   9  14      130.04      120.28      4.03 o 
   2   9  14       23.44       21.75      2.46 o 
   3   9  14       77.56       78.55      4.26 o 
   4   9  14      159.28      138.11      5.18 o 
   5   9  14       14.23       12.93      3.44 o 
   6   9  14        8.19       10.59      4.67 o 
   7   9  14       72.04       94.12     11.95 o 
   0  10  14       76.19       57.26      8.00 o 
   1  10  14      200.28      192.33      4.62 o 
   2  10  14       18.61       15.11      2.34 o 
   3  10  14       69.67       77.00      4.30 o 
   4  10  14       51.14       52.93      4.02 o 
   5  10  14       89.67       81.90      5.82 o 
   6  10  14       76.21       82.53      7.13 o 
   0  11  14        7.03        7.10      2.87 o 
   1  11  14       39.29       41.79      4.16 o 
   2  11  14       17.29       16.26      3.79 o 
   3  11  14       39.97       37.81      3.59 o 
   4  11  14      103.52       93.89      6.02 o 
   5  11  14       97.67      101.74      7.83 o 
   6  11  14       10.74       16.33      4.87 o 
   0  12  14       53.46       43.38      4.60 o 
   1  12  14        0.23        1.61      2.03 o 
   2  12  14       23.43       26.08      4.06 o 
   3  12  14       11.79       14.79      2.94 o 
   4  12  14      114.48      109.05      6.67 o 
   5  12  14       34.53       32.88      7.28 o 
   0  13  14        3.13       -1.11      2.71 o 
   1  13  14      195.43      178.96      5.69 o 
   2  13  14      267.89      281.38      7.04 o 
   3  13  14       29.48       34.89      4.68 o 
   4  13  14      141.18      142.45      8.01 o 
   5  13  14      236.79      247.07     12.05 o 
   0  14  14        0.77       -2.54      3.08 o 
   1  14  14       52.75       57.37      4.40 o 
   2  14  14       37.97       39.64      4.54 o 
   3  14  14        6.53        8.77      4.95 o 
   4  14  14       90.59       91.81     15.81 o 
   0  15  14      196.15      197.72     14.76 o 
   1  15  14       49.72       49.34      5.52 o 
   2  15  14       11.72       14.88      7.27 o 
   3  15  14       96.16       94.12      8.83 o 
   0  16  14       67.37       68.83     10.79 o 
   1  16  14        4.31        4.99      4.04 o 
   1   0  15       21.71       25.77      1.71 o 
   2   0  15        0.82        2.47      1.12 o 
   3   0  15     3205.43     3012.14     29.29 o 
   4   0  15       59.27       53.68      3.71 o 
   5   0  15       16.90       19.04      5.02 o 
   6   0  15      116.94      111.15      5.92 o 
   7   0  15       38.12       15.59     14.67 o 
   8   0  15       44.06       -1.26     15.74 o 
   0   1  15      212.53      202.28      3.56 o 
   1   1  15      193.24      202.18      2.74 o 
   2   1  15      210.66      207.95      3.23 o 
   3   1  15      516.27      476.82      5.79 o 
   4   1  15      194.23      205.37      4.92 o 
   5   1  15      265.31      243.47      5.58 o 
   6   1  15       31.09       28.19      2.84 o 
   7   1  15       54.58       60.58      6.85 o 
   8   1  15        3.33      -13.60     13.60 o 
   0   2  15      215.72      229.72      4.33 o 
   1   2  15      572.40      558.93      5.31 o 
   2   2  15       36.24       32.34      1.42 o 
   3   2  15      866.67      835.68     11.18 o 
   4   2  15      191.30      162.53      3.89 o 
   5   2  15      139.39      132.68      4.27 o 
   6   2  15       24.02       17.53      2.63 o 
   7   2  15       85.41       86.11      7.35 o 
   8   2  15      107.47       80.08     14.89 o 
   0   3  15       77.28       80.11      3.60 o 
   1   3  15      189.87      188.29      3.17 o 
   2   3  15       22.11       25.17      1.32 o 
   3   3  15      304.97      299.43      5.13 o 
   4   3  15       60.46       68.04      2.87 o 
   5   3  15      126.92      117.62      4.15 o 
   6   3  15       83.58       77.44      3.96 o 
   7   3  15      103.81      104.36      8.01 o 
   8   3  15        9.14       -9.89     13.93 o 
   0   4  15      312.89      319.75      6.41 o 
   1   4  15      547.65      530.46      6.69 o 
   2   4  15       15.69       21.70      1.41 o 
   3   4  15      323.09      307.10      5.85 o 
   4   4  15      142.35      132.77      4.12 o 
   5   4  15      153.33      143.00      5.21 o 
   6   4  15       13.33        6.16      3.69 o 
   7   4  15       18.04       11.47      5.38 o 
   8   4  15       13.58       -8.32     10.15 o 
   0   5  15        7.54        4.71      2.88 o 
   1   5  15     1049.05      995.29     10.20 o 
   2   5  15      341.28      345.75      5.15 o 
   3   5  15      299.10      285.69      6.17 o 
   4   5  15       59.71       60.70      3.47 o 
   5   5  15      121.87      112.29      4.89 o 
   6   5  15       17.70       20.06      4.38 o 
   7   5  15        6.09        0.11      4.81 o 
   8   5  15       39.57       37.24     17.20 o 
   0   6  15        2.64        0.82      2.20 o 
   1   6  15      491.83      451.38      6.24 o 
   2   6  15      172.74      169.12      4.26 o 
   3   6  15       37.32       39.54      3.01 o 
   4   6  15      156.25      140.82      4.71 o 
   5   6  15       15.16       14.10      3.38 o 
   6   6  15        6.96        4.48      4.95 o 
   7   6  15       82.99       77.73      9.27 o 
   0   7  15      749.68      716.47     11.68 o 
   1   7  15      161.65      139.41      3.56 o 
   2   7  15       15.28       14.85      2.05 o 
   3   7  15      244.37      266.83      6.38 o 
   4   7  15       93.59      100.84      4.38 o 
   5   7  15       11.46        7.81      2.45 o 
   6   7  15       63.16       69.26      8.29 o 
   7   7  15      128.24      141.94      9.54 o 
   0   8  15     1443.43     1433.06     19.43 o 
   1   8  15      209.80      193.76      4.29 o 
   2   8  15       65.01       68.96      3.30 o 
   3   8  15       94.29       83.94      4.24 o 
   4   8  15       40.21       38.78      3.44 o 
   5   8  15       38.25       33.43      4.23 o 
   6   8  15        2.56        6.00      4.25 o 
   7   8  15      204.66      203.92     12.64 o 
   0   9  15      227.24      217.65      6.43 o 
   1   9  15        2.78        1.55      1.56 o 
   2   9  15       18.36       17.64      2.37 o 
   3   9  15       73.51       72.77      4.19 o 
   4   9  15       46.35       49.09      3.89 o 
   5   9  15       21.48       19.47      3.89 o 
   6   9  15       14.50       15.89      5.01 o 
   7   9  15       84.11       67.04     11.01 o 
   0  10  15        1.97        3.68      2.51 o 
   1  10  15       34.54       35.85      2.64 o 
   2  10  15        7.05        5.56      2.06 o 
   3  10  15        0.72        4.28      2.35 o 
   4  10  15      112.66      115.84      5.12 o 
   5  10  15       60.43       58.25      5.34 o 
   6  10  15       51.06       65.75      6.58 o 
   0  11  15        3.44        4.95      3.35 o 
   1  11  15      124.41      125.15      4.53 o 
   2  11  15       60.23       56.72      4.41 o 
   3  11  15       41.64       41.46      3.82 o 
   4  11  15       34.10       43.03      7.35 o 
   5  11  15      136.86      146.88      8.13 o 
   6  11  15       45.54       33.68      6.23 o 
   0  12  15       43.87       44.73      4.67 o 
   1  12  15       62.45       66.94      4.00 o 
   2  12  15       28.19       31.63      5.78 o 
   3  12  15        0.70        3.22      2.61 o 
   4  12  15        1.14        9.79      4.26 o 
   5  12  15       59.21       59.78      9.06 o 
   0  13  15        1.73        2.84      3.20 o 
   1  13  15       98.27      101.73      8.49 o 
   2  13  15      108.80      119.77      6.74 o 
   3  13  15       17.40       15.61      3.88 o 
   4  13  15      294.50      314.36     11.41 o 
   5  13  15      120.54      116.74     14.11 o 
   0  14  15       16.29       10.06      4.77 o 
   1  14  15       53.26       51.63      4.76 o 
   2  14  15       23.99       25.00      6.87 o 
   3  14  15       54.31       52.96      8.09 o 
   4  14  15      128.79      134.03     12.75 o 
   0  15  15       25.60       32.37      8.34 o 
   1  15  15        2.70        0.78      3.30 o 
   2  15  15       78.98       79.36      9.81 o 
   3  15  15       21.93       17.77      5.70 o 
   0  16  15        1.05        1.64      6.29 o 
   0   0  16     1114.55     1068.24     24.41 o 
   1   0  16      212.94      224.16      4.51 o 
   2   0  16      503.62      498.61      7.42 o 
   3   0  16      785.34      767.77     10.91 o 
   4   0  16      194.06      189.71      6.37 o 
   5   0  16       29.32       28.40      3.73 o 
   6   0  16       90.56      100.71      5.94 o 
   7   0  16      126.87      102.14     20.43 o 
   8   0  16        6.38      -14.08     14.08 o 
   0   1  16      444.61      467.90      6.04 o 
   1   1  16      302.14      291.95      3.43 o 
   2   1  16       87.29       87.44      2.27 o 
   3   1  16       64.08       61.21      2.48 o 
   4   1  16      104.86      104.55      3.77 o 
   5   1  16        1.83       -0.40      1.67 o 
   6   1  16       16.88       18.30      2.76 o 
   7   1  16       15.48        3.04      7.53 o 
   8   1  16       84.30       42.41     16.42 o 
   0   2  16       80.72       74.62      2.91 o 
   1   2  16      153.67      157.72      2.75 o 
   2   2  16      453.38      424.00      4.60 o 
   3   2  16      728.82      702.01      8.52 o 
   4   2  16        3.04        1.95      1.78 o 
   5   2  16       81.80       74.60      3.65 o 
   6   2  16       51.24       50.77      3.57 o 
   7   2  16       48.64       44.45      8.21 o 
   8   2  16        2.77      -13.12     13.12 o 
   0   3  16      117.95      128.09      3.95 o 
   1   3  16      224.33      214.46      3.49 o 
   2   3  16      541.94      490.61      5.10 o 
   3   3  16      397.64      363.59      6.30 o 
   4   3  16       23.06       19.98      2.05 o 
   5   3  16       90.83       83.99      3.85 o 
   6   3  16       56.87       54.87      3.74 o 
   7   3  16       57.44       53.13     13.91 o 
   8   3  16        0.20      -13.18     13.18 o 
   0   4  16       20.47       21.93      2.39 o 
   1   4  16      481.65      452.71      5.50 o 
   2   4  16      587.67      587.25      6.43 o 
   3   4  16        7.78        5.19      1.70 o 
   4   4  16       96.18       87.88      3.65 o 
   5   4  16        9.13        9.31      2.66 o 
   6   4  16       30.56       28.64      4.57 o 
   7   4  16       87.29       61.22      7.52 o 
   8   4  16       37.70       12.75     15.79 o 
   0   5  16       57.87       57.67      3.35 o 
   1   5  16      671.68      702.31      8.15 o 
   2   5  16      102.97       96.61      2.89 o 
   3   5  16      445.36      386.68      6.91 o 
   4   5  16       72.72       78.40      3.63 o 
   5   5  16      155.04      145.51      5.54 o 
   6   5  16        5.85        0.34      3.97 o 
   7   5  16       10.10        0.53      6.42 o 
   8   5  16       51.15       10.84     16.31 o 
   0   6  16        0.30       -1.59      2.37 o 
   1   6  16     1125.57     1061.07     11.07 o 
   2   6  16       52.79       56.23      3.06 o 
   3   6  16       92.57       77.29      3.75 o 
   4   6  16       69.15       72.00      3.66 o 
   5   6  16       27.70       28.73      3.02 o 
   6   6  16       39.36       34.12      5.05 o 
   7   6  16        2.94       -2.89      9.05 o 
   0   7  16      129.34      118.12      5.15 o 
   1   7  16      339.36      320.15      5.42 o 
   2   7  16      423.12      430.96      7.22 o 
   3   7  16       25.21       22.91      2.71 o 
   4   7  16       38.73       32.50      3.25 o 
   5   7  16      243.14      243.50      7.93 o 
   6   7  16       57.76       52.01      6.32 o 
   7   7  16      176.50      175.53     11.75 o 
   0   8  16        0.80        3.12      3.10 o 
   1   8  16      235.51      228.74      4.72 o 
   2   8  16      132.64      138.22      4.29 o 
   3   8  16       33.25       38.31      5.07 o 
   4   8  16        0.22        2.94      2.24 o 
   5   8  16      163.95      165.56      6.97 o 
   6   8  16       67.94       71.25      7.21 o 
   7   8  16       63.44       59.80      9.09 o 
   0   9  16       70.86       81.36      4.57 o 
   1   9  16      111.29      116.70      3.66 o 
   2   9  16      362.96      347.20      7.07 o 
   3   9  16       22.65       19.09      2.91 o 
   4   9  16      106.45      104.02      4.82 o 
   5   9  16       17.56       15.42      3.73 o 
   6   9  16      307.78      325.66     20.30 o 
   0  10  16       47.28       58.16      5.09 o 
   1  10  16       29.50       26.54      2.77 o 
   2  10  16       85.94       88.04      4.08 o 
   3  10  16      111.26      103.71      4.91 o 
   4  10  16       66.27       71.60      4.66 o 
   5  10  16       79.04       90.75      6.31 o 
   6  10  16      239.66      256.99     15.18 o 
   0  11  16       54.26       51.54      4.73 o 
   1  11  16        3.04        4.06      2.14 o 
   2  11  16       22.81       26.35      3.00 o 
   3  11  16      168.30      166.44      7.28 o 
   4  11  16        1.22        2.54      2.72 o 
   5  11  16      332.34      343.70     11.88 o 
   6  11  16       71.96       80.87      8.17 o 
   0  12  16       21.25       24.67      6.05 o 
   1  12  16       20.57       20.70      4.01 o 
   2  12  16       54.83       53.89      5.41 o 
   3  12  16        1.33        6.28      3.28 o 
   4  12  16       33.24       25.25      5.04 o 
   5  12  16       41.92       56.42      6.31 o 
   0  13  16       13.22       11.77      3.76 o 
   1  13  16       89.75       85.15      5.01 o 
   2  13  16      154.59      159.22      6.11 o 
   3  13  16      207.58      224.58     10.42 o 
   4  13  16       52.05       47.67      6.87 o 
   0  14  16       31.38       24.65      5.67 o 
   1  14  16       21.99       17.35      3.65 o 
   2  14  16       20.46       19.69      4.34 o 
   3  14  16       17.18       12.83      4.02 o 
   0  15  16       51.65       34.94      9.15 o 
   1  15  16       53.94       50.48      5.71 o 
   2  15  16       64.79       63.60      6.15 o 
   1   0  17        2.91        3.69      1.58 o 
   2   0  17       18.09       18.60      2.37 o 
   3   0  17        6.83        5.79      1.68 o 
   4   0  17      224.86      232.99      6.57 o 
   5   0  17        1.75        0.10      4.29 o 
   6   0  17      363.01      345.16     10.04 o 
   7   0  17       31.25       33.66      9.93 o 
   8   0  17       39.06      -12.63     15.39 o 
   0   1  17     1673.51     1599.38     15.15 o 
   1   1  17      945.90      902.26      7.54 o 
   2   1  17      137.76      120.61      2.67 o 
   3   1  17      199.01      175.33      3.70 o 
   4   1  17      229.71      216.46      4.77 o 
   5   1  17       24.17       23.47      2.49 o 
   6   1  17       41.14       41.17      3.74 o 
   7   1  17       11.17        4.32      6.87 o 
   8   1  17       30.01      -10.11     10.11 o 
   0   2  17       24.59       26.78      1.98 o 
   1   2  17       42.73       38.45      1.60 o 
   2   2  17       30.79       35.39      1.76 o 
   3   2  17      297.54      274.10      5.00 o 
   4   2  17      134.64      125.73      4.17 o 
   5   2  17       31.36       30.96      2.97 o 
   6   2  17       40.51       45.81      5.81 o 
   7   2  17       16.30       10.79      5.05 o 
   8   2  17       34.66      -12.39     12.39 o 
   0   3  17      224.20      197.93      4.35 o 
   1   3  17      715.28      686.94      7.16 o 
   2   3  17      258.71      250.79      3.68 o 
   3   3  17      283.86      252.80      4.88 o 
   4   3  17       30.53       27.09      2.27 o 
   5   3  17       64.73       60.07      5.60 o 
   6   3  17      117.86      107.12      4.55 o 
   7   3  17        1.31       -0.14      4.19 o 
   8   3  17       11.31      -14.58     14.58 o 
   0   4  17       16.50       10.01      1.99 o 
   1   4  17      217.10      192.49      3.85 o 
   2   4  17      201.84      202.48      3.60 o 
   3   4  17       15.77       14.77      2.20 o 
   4   4  17       87.77       82.01      3.65 o 
   5   4  17       75.96       66.54      4.47 o 
   6   4  17      177.52      186.02      6.79 o 
   7   4  17       29.43       21.01      4.96 o 
   8   4  17       28.86      -13.78     13.78 o 
   0   5  17      215.96      167.49      4.99 o 
   1   5  17      361.43      377.66      5.66 o 
   2   5  17      296.91      256.97      5.67 o 
   3   5  17      206.28      194.25      5.30 o 
   4   5  17      197.01      170.42      5.20 o 
   5   5  17       72.18       69.48      4.73 o 
   6   5  17       10.50       12.66      4.27 o 
   7   5  17        6.59       -3.65      5.88 o 
   0   6  17       19.83       17.34      2.51 o 
   1   6  17      114.89      114.03      3.28 o 
   2   6  17      512.58      502.19      7.80 o 
   3   6  17       74.47       70.94      3.80 o 
   4   6  17      144.12      151.21      5.06 o 
   5   6  17       10.04        9.98      3.86 o 
   6   6  17      161.08      163.78      9.10 o 
   7   6  17       23.18       12.48      6.58 o 
   0   7  17        5.91        2.26      2.65 o 
   1   7  17      437.00      407.85      6.28 o 
   2   7  17       22.20       18.39      2.23 o 
   3   7  17       89.91       88.77      4.22 o 
   4   7  17        0.62       -0.72      2.06 o 
   5   7  17       30.74       31.57      3.47 o 
   6   7  17      127.42      123.74      8.07 o 
   7   7  17      113.13      118.08     10.55 o 
   0   8  17      184.32      186.50     10.02 o 
   1   8  17      434.86      407.81      6.47 o 
   2   8  17       83.81       87.16      3.71 o 
   3   8  17       25.83       20.62      2.80 o 
   4   8  17      141.19      143.69      5.33 o 
   5   8  17        1.45       -0.21      2.91 o 
   6   8  17       35.86       49.00      6.58 o 
   7   8  17      130.26      131.73     12.88 o 
   0   9  17       66.43       59.55      4.52 o 
   1   9  17       58.15       56.54      3.33 o 
   2   9  17       59.92       66.70      3.63 o 
   3   9  17       74.30       78.88      4.45 o 
   4   9  17      118.20      113.75      5.14 o 
   5   9  17       79.33       83.55      6.85 o 
   6   9  17       78.85       99.58     10.47 o 
   0  10  17        2.31        1.58      2.49 o 
   1  10  17       43.57       49.53      3.39 o 
   2  10  17        2.49        4.80      2.12 o 
   3  10  17       46.42       52.13      4.02 o 
   4  10  17        5.11        3.63      3.86 o 
   5  10  17       84.85      110.84      7.81 o 
   6  10  17       35.03       43.94      8.57 o 
   0  11  17       46.05       50.13      4.79 o 
   1  11  17        0.33       -1.51      2.13 o 
   2  11  17       40.54       39.12      6.49 o 
   3  11  17       21.24       18.46      3.11 o 
   4  11  17       47.09       44.67      7.69 o 
   5  11  17      131.41      145.98      8.32 o 
   0  12  17        9.63        6.35      3.73 o 
   1  12  17       79.72       77.38      4.38 o 
   2  12  17       89.21       90.47      5.77 o 
   3  12  17       22.69       18.87      3.50 o 
   4  12  17       16.78       20.46      7.75 o 
   5  12  17       67.23       61.23      7.48 o 
   0  13  17       47.90       47.06      6.61 o 
   1  13  17       20.93       18.48      3.22 o 
   2  13  17      187.90      206.62     10.89 o 
   3  13  17       54.90       53.30      5.40 o 
   4  13  17       69.88       70.75      7.83 o 
   0  14  17       24.56       25.63      8.07 o 
   1  14  17        9.85        8.70      3.31 o 
   2  14  17       23.93       22.05      4.40 o 
   3  14  17       32.15       21.28      4.67 o 
   0  15  17        0.02        7.46      6.80 o 
   1  15  17        1.87        1.22      3.51 o 
   2  15  17       53.41       47.44      5.70 o 
   0   0  18      368.51      371.06      9.16 o 
   1   0  18      102.10      103.09      3.35 o 
   2   0  18      113.17       91.53      3.60 o 
   3   0  18      999.19      963.25     12.42 o 
   4   0  18      352.39      331.77      9.08 o 
   5   0  18       19.27       13.51      5.31 o 
   6   0  18        5.38        3.21      5.74 o 
   7   0  18      115.72      118.05      8.68 o 
   8   0  18      123.08      100.54     23.10 o 
   0   1  18       13.25       20.73      2.50 o 
   1   1  18      387.09      387.56      4.42 o 
   2   1  18      627.52      576.26      6.29 o 
   3   1  18      182.87      184.53      3.87 o 
   4   1  18      140.03      135.50      4.00 o 
   5   1  18       91.44       94.75      3.77 o 
   6   1  18       85.32       84.74      4.53 o 
   7   1  18       61.63       54.51      9.38 o 
   8   1  18       32.96       -9.37     11.26 o 
   0   2  18        0.15        0.47      1.21 o 
   1   2  18      124.93      109.73      2.37 o 
   2   2  18     1739.33     1637.92     13.59 o 
   3   2  18      259.41      256.31      4.92 o 
   4   2  18       50.13       46.27      3.15 o 
   5   2  18       24.00       16.33      2.68 o 
   6   2  18       93.42       97.01      4.04 o 
   7   2  18       33.62       20.46      7.07 o 
   8   2  18       14.83      -10.04     10.04 o 
   0   3  18      245.87      253.53      5.08 o 
   1   3  18      236.04      225.14      3.80 o 
   2   3  18      451.08      448.81      5.58 o 
   3   3  18      119.17      113.76      3.69 o 
   4   3  18      171.37      179.62      4.55 o 
   5   3  18       39.95       33.27      4.08 o 
   6   3  18       52.49       45.86      3.74 o 
   7   3  18       27.29       22.36      9.82 o 
   0   4  18       30.15       19.30      2.40 o 
   1   4  18      415.08      407.66      5.37 o 
   2   4  18     2439.58     2263.73     18.07 o 
   3   4  18       17.33       17.37      2.34 o 
   4   4  18       36.19       36.65      3.07 o 
   5   4  18       71.79       82.68      8.01 o 
   6   4  18      148.95      147.41      6.18 o 
   7   4  18       29.11       19.57      7.18 o 
   0   5  18       34.81       30.29      3.05 o 
   1   5  18      350.63      349.91      5.51 o 
   2   5  18      248.18      222.77      5.00 o 
   3   5  18       71.56       64.20      3.88 o 
   4   5  18        9.75        5.97      2.21 o 
   5   5  18       11.54       13.82      3.29 o 
   6   5  18        4.43       -0.57      3.82 o 
   7   5  18       28.24       10.36     15.76 o 
   0   6  18      897.23      831.40     12.91 o 
   1   6  18      146.72      143.31      3.70 o 
   2   6  18      106.69       99.64      3.64 o 
   3   6  18      164.33      150.87      5.01 o 
   4   6  18       70.40       78.75      4.21 o 
   5   6  18       30.52       27.07      4.58 o 
   6   6  18        3.80       -3.99      4.61 o 
   7   6  18       33.72       25.83      7.78 o 
   0   7  18       97.98       81.54      4.14 o 
   1   7  18      524.21      513.87      7.27 o 
   2   7  18       32.16       28.13      2.57 o 
   3   7  18       34.03       33.25      3.20 o 
   4   7  18      133.21      142.51      5.27 o 
   5   7  18       47.26       62.31      4.64 o 
   6   7  18      155.57      158.40     10.09 o 
   7   7  18       93.10       87.07     10.23 o 
   0   8  18        4.72        2.63      2.52 o 
   1   8  18        6.82        5.40      1.72 o 
   2   8  18      214.33      221.82      5.47 o 
   3   8  18        2.29       -0.05      2.05 o 
   4   8  18       11.59        9.65      2.74 o 
   5   8  18       18.69       17.09      3.17 o 
   6   8  18      229.37      239.05     13.35 o 
   0   9  18       58.77       50.96      4.36 o 
   1   9  18       66.31       65.91      3.61 o 
   2   9  18       66.58       77.77      4.29 o 
   3   9  18      318.98      328.32      7.90 o 
   4   9  18      126.81      128.16      5.42 o 
   5   9  18      205.40      214.72      8.16 o 
   6   9  18      112.29      130.73     10.68 o 
   0  10  18      127.26      118.57      5.94 o 
   1  10  18       20.08       22.71      2.78 o 
   2  10  18      156.88      147.91      7.09 o 
   3  10  18       81.17       85.08      4.86 o 
   4  10  18       83.87       83.15      4.99 o 
   5  10  18      250.93      265.78     10.48 o 
   6  10  18      350.21      388.00     21.37 o 
   0  11  18        2.79        2.97      2.99 o 
   1  11  18       30.53       30.53      3.09 o 
   2  11  18       42.29       37.84      4.21 o 
   3  11  18       73.56       84.68      4.97 o 
   4  11  18       59.86       66.47      5.32 o 
   5  11  18      231.08      255.40     10.48 o 
   0  12  18       14.56       21.80      4.05 o 
   1  12  18       24.79       23.66      4.12 o 
   2  12  18       77.00       85.51      6.27 o 
   3  12  18       66.52       70.04      6.49 o 
   4  12  18        7.49       17.58     10.56 o 
   5  12  18      162.99      152.01      9.85 o 
   0  13  18       82.13       81.24      9.91 o 
   1  13  18       24.07       21.52      3.47 o 
   2  13  18      134.15      142.42      6.63 o 
   3  13  18       16.09       18.70      4.32 o 
   4  13  18        6.66        6.36      4.85 o 
   0  14  18       12.69        3.77      5.75 o 
   1  14  18       21.94       19.93      3.93 o 
   2  14  18       58.30       66.62      6.05 o 
   3  14  18       63.04       58.87      6.05 o 
   0  15  18       57.35       48.18     10.07 o 
   1  15  18       40.30       37.05      5.27 o 
   1   0  19       77.64       79.31      3.35 o 
   2   0  19      427.27      411.63      7.10 o 
   3   0  19      515.10      484.47      8.07 o 
   4   0  19      225.64      236.23      7.85 o 
   5   0  19      225.11      227.97      8.19 o 
   6   0  19      236.68      229.05      9.77 o 
   7   0  19      105.29       95.96      6.80 o 
   0   1  19       13.83       13.62      1.71 o 
   1   1  19      176.94      180.78      3.02 o 
   2   1  19      185.80      179.85      3.57 o 
   3   1  19      126.77      115.67      3.24 o 
   4   1  19      159.56      144.49      4.48 o 
   5   1  19      118.98      122.75      5.03 o 
   6   1  19       22.75       16.34      3.78 o 
   7   1  19       33.81       28.98      8.06 o 
   8   1  19       43.91      -15.71     15.71 o 
   0   2  19      932.16      860.46     18.09 o 
   1   2  19       61.46       53.73      1.92 o 
   2   2  19      839.27      828.03      8.02 o 
   3   2  19       22.80       20.33      2.01 o 
   4   2  19        3.97        2.52      2.09 o 
   5   2  19       61.90       68.91      5.48 o 
   6   2  19       93.57       93.47      4.18 o 
   7   2  19       48.12       37.75      8.50 o 
   0   3  19       20.07       20.79      2.10 o 
   1   3  19       39.81       39.32      1.88 o 
   2   3  19      167.79      151.80      3.61 o 
   3   3  19      424.13      438.22      8.18 o 
   4   3  19       15.23       11.09      2.45 o 
   5   3  19       57.81       51.77      3.74 o 
   6   3  19       39.61       37.00      4.29 o 
   7   3  19        0.71       -0.72      4.21 o 
   0   4  19       10.77        8.58      1.84 o 
   1   4  19       60.67       46.46      2.20 o 
   2   4  19       82.22       75.29      2.56 o 
   3   4  19      112.05       97.22      4.09 o 
   4   4  19        8.94        3.66      3.26 o 
   5   4  19       94.43       88.47      5.43 o 
   6   4  19       52.75       55.93      8.50 o 
   7   4  19       13.18       -4.54     13.61 o 
   0   5  19       78.79       68.68      3.92 o 
   1   5  19       73.57       73.89      2.60 o 
   2   5  19      177.83      163.04      4.42 o 
   3   5  19        0.39       -0.62      1.73 o 
   4   5  19       32.02       32.57      3.17 o 
   5   5  19        7.61        5.06      3.04 o 
   6   5  19      190.06      198.87     15.54 o 
   7   5  19       20.12        2.88     13.37 o 
   0   6  19        0.66        2.44      1.99 o 
   1   6  19      407.83      375.59      6.01 o 
   2   6  19      109.69       87.88      3.59 o 
   3   6  19      134.10      145.97      5.02 o 
   4   6  19       20.19       13.58      2.79 o 
   5   6  19        3.70        0.44      2.85 o 
   6   6  19      135.34      137.88      8.34 o 
   7   6  19        1.21       -6.00      6.00 o 
   0   7  19        3.03        3.51      2.11 o 
   1   7  19       88.05       83.65      3.29 o 
   2   7  19      172.52      164.44      4.74 o 
   3   7  19      133.15      136.24      5.02 o 
   4   7  19       88.60      102.09      4.83 o 
   5   7  19      285.36      285.65      8.84 o 
   6   7  19       21.43       33.74      7.67 o 
   7   7  19       24.03       24.84      8.59 o 
   0   8  19       43.62       38.07      3.93 o 
   1   8  19       79.13       72.48      3.71 o 
   2   8  19        1.00        2.44      2.11 o 
   3   8  19      113.05      121.28      5.05 o 
   4   8  19       24.00       25.30      3.35 o 
   5   8  19       17.07       11.72      3.12 o 
   6   8  19      528.11      520.54     19.41 o 
   0   9  19       14.73       12.67      3.11 o 
   1   9  19        4.21        6.03      2.14 o 
   2   9  19      111.99      111.88      4.77 o 
   3   9  19       99.02      104.55      5.25 o 
   4   9  19      131.85      144.64      5.79 o 
   5   9  19       52.25       65.85      6.43 o 
   6   9  19       32.30       27.69      7.62 o 
   0  10  19       10.09        8.25      3.26 o 
   1  10  19      159.06      175.61      5.29 o 
   2  10  19        4.72        7.73      2.58 o 
   3  10  19       78.10       87.60      4.96 o 
   4  10  19       20.89       20.75      3.46 o 
   5  10  19        3.41        9.52      4.71 o 
   0  11  19      150.92      153.23      6.96 o 
   1  11  19        8.89        4.84      2.41 o 
   2  11  19      183.92      180.03      6.25 o 
   3  11  19       38.63       42.24      6.03 o 
   4  11  19       26.05       36.22      4.44 o 
   5  11  19        3.18        7.97      7.58 o 
   0  12  19        4.20        7.38      3.60 o 
   1  12  19       86.60       90.13      5.01 o 
   2  12  19       40.19       36.81      4.33 o 
   3  12  19       65.24       65.33      7.75 o 
   4  12  19       39.20       36.82      6.26 o 
   0  13  19        1.62        7.30      4.65 o 
   1  13  19       82.16       65.51      5.15 o 
   2  13  19      111.07      103.49     13.97 o 
   3  13  19       17.67       18.96      4.28 o 
   0  14  19        2.68       -0.75      5.43 o 
   1  14  19       29.67       26.33      4.78 o 
   2  14  19      232.95      226.90     15.81 o 
   0   0  20      158.40      159.28      6.21 o 
   1   0  20       38.20       40.42      3.29 o 
   2   0  20        0.02        0.87      1.97 o 
   3   0  20      817.81      831.74     15.45 o 
   4   0  20       34.82       42.60      4.53 o 
   5   0  20       23.04       18.30      4.06 o 
   6   0  20        1.40       -1.84      7.34 o 
   7   0  20       78.23       76.43     11.74 o 
   0   1  20      143.91      139.14      4.27 o 
   1   1  20      555.48      547.38      6.25 o 
   2   1  20      154.41      157.59      3.44 o 
   3   1  20      457.47      414.27      6.35 o 
   4   1  20       29.98       23.79      3.31 o 
   5   1  20        6.19        3.91      2.66 o 
   6   1  20       31.01       21.85      3.19 o 
   7   1  20        3.52        2.15      7.13 o 
   0   2  20       68.04       72.44      3.85 o 
   1   2  20       61.30       65.07      2.22 o 
   2   2  20      363.69      344.47      5.08 o 
   3   2  20       15.02       13.83      1.94 o 
   4   2  20       27.07       22.00      2.57 o 
   5   2  20       88.38       97.88      4.16 o 
   6   2  20       58.27       60.62      3.84 o 
   7   2  20      102.27       90.00      7.69 o 
   0   3  20      952.41      892.59     11.49 o 
   1   3  20      149.93      140.47      3.00 o 
   2   3  20      423.57      380.37      5.27 o 
   3   3  20       22.85       18.94      2.26 o 
   4   3  20       21.56       20.60      2.87 o 
   5   3  20       76.64       79.49      4.59 o 
   6   3  20       12.86        9.68      2.74 o 
   7   3  20       34.41       37.84     11.62 o 
   0   4  20        6.66        5.79      1.73 o 
   1   4  20      117.78       94.73      2.79 o 
   2   4  20      607.34      584.11      8.51 o 
   3   4  20       49.50       58.91      3.60 o 
   4   4  20       54.38       61.01      3.78 o 
   5   4  20        4.91        4.80      3.28 o 
   6   4  20      100.17      102.35      7.07 o 
   7   4  20        8.44      -11.01     12.50 o 
   0   5  20      137.76      134.98      4.85 o 
   1   5  20      804.04      764.98      8.40 o 
   2   5  20      410.86      395.62      6.95 o 
   3   5  20      115.16      109.74      4.49 o 
   4   5  20       39.53       39.53      3.44 o 
   5   5  20      367.33      383.02      9.94 o 
   6   5  20        2.80       -1.09      4.90 o 
   7   5  20      127.32      108.46     10.80 o 
   0   6  20      115.58      117.86      4.76 o 
   1   6  20      146.42      136.18      3.94 o 
   2   6  20      230.58      213.22      5.84 o 
   3   6  20      109.35       94.08      4.38 o 
   4   6  20       16.75        8.93      2.76 o 
   5   6  20       41.60       35.18      4.48 o 
   6   6  20       84.08       85.63      7.76 o 
   7   6  20      173.85      195.40     17.30 o 
   0   7  20      268.30      253.60      7.65 o 
   1   7  20      108.05      109.65      3.57 o 
   2   7  20       57.20       55.18      3.76 o 
   3   7  20       49.27       45.65      4.03 o 
   4   7  20       22.45       28.17      3.43 o 
   5   7  20       25.86       20.21      4.07 o 
   6   7  20      127.95      132.33     11.12 o 
   0   8  20        1.14        0.72      2.41 o 
   1   8  20      173.59      177.83      4.50 o 
   2   8  20       56.49       55.39      3.82 o 
   3   8  20      277.89      291.77      7.42 o 
   4   8  20      109.39      112.31      5.25 o 
   5   8  20      192.44      202.41      6.85 o 
   6   8  20      225.72      243.37     13.70 o 
   0   9  20      132.56      128.60      6.11 o 
   1   9  20      109.56      119.28      4.93 o 
   2   9  20        1.63        2.45      3.14 o 
   3   9  20      104.28      106.99      5.12 o 
   4   9  20      183.75      191.70      6.56 o 
   5   9  20        0.63        0.18      3.92 o 
   6   9  20       87.01       95.41     11.81 o 
   0  10  20       65.45       69.14      6.70 o 
   1  10  20       30.32       30.16      4.30 o 
   2  10  20      462.89      486.15      9.94 o 
   3  10  20       22.26       22.77      4.41 o 
   4  10  20       46.33       51.43      7.31 o 
   5  10  20       26.77       39.55      5.75 o 
   0  11  20       90.60       93.03      6.09 o 
   1  11  20      138.00      131.66      6.78 o 
   2  11  20        0.78        7.75      4.22 o 
   3  11  20       10.41       10.14      3.68 o 
   4  11  20       33.13       33.47      5.47 o 
   5  11  20       32.50       26.96      8.25 o 
   0  12  20        1.12        0.04      3.93 o 
   1  12  20       45.89       45.83      4.05 o 
   2  12  20       39.41       39.07      4.88 o 
   3  12  20        8.85       12.20      4.02 o 
   4  12  20        3.70        6.14      3.67 o 
   0  13  20       16.87       22.13      5.74 o 
   1  13  20       59.18       51.74      4.98 o 
   2  13  20       43.47       36.00      5.06 o 
   3  13  20       12.77       17.64      4.27 o 
   0  14  20       25.55       18.82      7.84 o 
   1  14  20       20.24       11.27      4.13 o 
   2  14  20       47.91       40.05      5.49 o 
   1   0  21       29.91       22.77      2.66 o 
   2   0  21        0.03        0.01      1.92 o 
   3   0  21       36.12       35.12      4.44 o 
   4   0  21       21.39       20.69      4.13 o 
   5   0  21      424.46      461.14     12.09 o 
   6   0  21        0.02       -2.30      6.00 o 
   7   0  21       84.03       69.86     14.95 o 
   0   1  21       21.40       22.83      2.46 o 
   1   1  21      332.05      299.43      4.51 o 
   2   1  21      402.33      365.92      5.57 o 
   3   1  21      166.90      163.14      4.10 o 
   4   1  21      104.29      102.11      4.06 o 
   5   1  21        5.45        1.97      3.18 o 
   6   1  21       21.29       18.39      4.15 o 
   7   1  21       58.52       53.68      4.85 o 
   0   2  21       39.30       37.69      2.84 o 
   1   2  21      139.61      132.47      3.09 o 
   2   2  21      275.65      255.64      4.46 o 
   3   2  21       52.44       54.96      2.90 o 
   4   2  21      166.91      167.88      4.89 o 
   5   2  21       79.73       83.16      4.24 o 
   6   2  21       21.46       24.12      3.78 o 
   7   2  21       85.47       78.21     11.55 o 
   0   3  21        0.68        2.44      1.68 o 
   1   3  21      223.72      214.00      3.74 o 
   2   3  21      125.02      122.01      2.94 o 
   3   3  21       63.54       58.76      3.27 o 
   4   3  21      162.24      154.89      5.34 o 
   5   3  21      219.40      232.92      6.02 o 
   6   3  21       11.00        8.34      3.99 o 
   7   3  21       17.63        4.31      6.49 o 
   0   4  21       87.22       89.87      3.89 o 
   1   4  21      221.56      194.86      3.89 o 
   2   4  21       86.57       96.35      4.54 o 
   3   4  21       15.36       12.85      2.52 o 
   4   4  21       92.11       96.97      4.47 o 
   5   4  21        4.63        7.18      5.01 o 
   6   4  21        2.20       -1.83      3.26 o 
   7   4  21       12.94       11.04      5.10 o 
   0   5  21       66.94       61.74      3.63 o 
   1   5  21       13.31       18.21      1.81 o 
   2   5  21       16.06       15.75      2.49 o 
   3   5  21       52.51       50.90      3.68 o 
   4   5  21       48.53       51.89      3.91 o 
   5   5  21      170.04      177.07      7.14 o 
   6   5  21      133.12      123.74      6.73 o 
   7   5  21       50.01       38.33      8.24 o 
   0   6  21      223.79      230.22      7.22 o 
   1   6  21      213.26      210.23      4.25 o 
   2   6  21       83.44       86.23      4.38 o 
   3   6  21       87.58       85.18      4.51 o 
   4   6  21        6.58        8.61      2.71 o 
   5   6  21       73.40       60.86      5.39 o 
   6   6  21        1.25       -5.24      5.24 o 
   0   7  21       41.72       40.82      4.02 o 
   1   7  21       80.94       88.14      4.03 o 
   2   7  21        2.92        6.00      2.21 o 
   3   7  21      136.37      139.17      5.29 o 
   4   7  21        1.60        1.48      2.59 o 
   5   7  21       77.01       86.27      6.20 o 
   6   7  21       29.70       19.57      7.51 o 
   0   8  21       13.33        9.55      3.02 o 
   1   8  21      155.77      154.97      6.31 o 
   2   8  21       83.38       79.39      6.71 o 
   3   8  21      112.98      110.57      4.99 o 
   4   8  21      235.90      255.68      7.36 o 
   5   8  21      133.33      134.65      7.81 o 
   6   8  21      178.96      173.21     12.01 o 
   0   9  21      223.81      237.65      8.15 o 
   1   9  21       23.44       25.31      4.37 o 
   2   9  21        2.23        6.97      2.65 o 
   3   9  21       19.83       28.99      3.50 o 
   4   9  21       39.22       35.42      3.98 o 
   5   9  21        7.77        9.41      3.62 o 
   0  10  21      201.14      210.33      7.96 o 
   1  10  21       25.03       16.64      3.04 o 
   2  10  21       48.82       51.42      4.53 o 
   3  10  21      151.19      157.61      6.03 o 
   4  10  21       18.79       21.62      3.97 o 
   5  10  21       10.60       12.79     10.13 o 
   0  11  21       77.07       79.24      6.00 o 
   1  11  21       51.38       65.42      5.91 o 
   2  11  21      170.93      183.12      6.43 o 
   3  11  21        9.40        9.71      3.62 o 
   4  11  21        1.77        4.56      3.66 o 
   0  12  21      152.38      133.24     10.28 o 
   1  12  21       77.69       76.96      6.53 o 
   2  12  21        4.39        7.83      3.61 o 
   3  12  21       26.97       29.36      4.87 o 
   4  12  21        2.47        5.64      3.90 o 
   0  13  21        7.73        4.98      6.43 o 
   1  13  21       84.43       76.84      7.55 o 
   2  13  21        1.06        3.41      3.61 o 
   3  13  21      137.97      126.92      7.58 o 
   0  14  21        2.71        2.55      6.34 o 
   1  14  21        6.85        7.83      3.89 o 
   0   0  22      428.40      365.44     10.02 o 
   1   0  22      109.26      104.20      8.01 o 
   2   0  22      550.39      542.35     10.63 o 
   3   0  22      423.17      403.43     11.83 o 
   4   0  22       36.84       45.40      5.29 o 
   5   0  22        2.62        2.16      3.48 o 
   6   0  22      158.48      148.03     10.32 o 
   7   0  22       63.00       52.98      6.65 o 
   0   1  22        3.95        6.29      1.92 o 
   1   1  22      780.28      721.39      7.76 o 
   2   1  22       77.34       71.08      2.86 o 
   3   1  22      368.00      350.84      6.33 o 
   4   1  22       67.89       68.91      3.89 o 
   5   1  22       86.09       88.77      4.75 o 
   6   1  22       21.68       16.15      3.27 o 
   7   1  22       14.27        7.67      6.09 o 
   0   2  22      172.99      197.10      5.39 o 
   1   2  22       23.18       16.45      1.67 o 
   2   2  22      162.63      150.04      3.70 o 
   3   2  22       46.46       43.44      3.20 o 
   4   2  22       55.70       58.18      3.89 o 
   5   2  22       12.67        9.41      2.65 o 
   6   2  22       93.17      100.04      5.51 o 
   7   2  22        1.04       -7.40      7.40 o 
   0   3  22       28.49       23.40      2.61 o 
   1   3  22      221.87      208.44      3.95 o 
   2   3  22      336.58      335.23      5.36 o 
   3   3  22       58.86       56.68      3.50 o 
   4   3  22       24.39       23.85      2.83 o 
   5   3  22       22.68       28.43      3.16 o 
   6   3  22       68.96       70.49      4.46 o 
   7   3  22       54.89       60.01      6.64 o 
   0   4  22      536.75      535.01      9.46 o 
   1   4  22       49.71       42.90      2.31 o 
   2   4  22        0.02        1.23      1.89 o 
   3   4  22       29.30       24.87      2.95 o 
   4   4  22       12.88        5.19      3.04 o 
   5   4  22        0.10        1.35      3.23 o 
   6   4  22       29.29       28.51      5.64 o 
   7   4  22       26.43       12.38      5.20 o 
   0   5  22      170.17      176.82      5.41 o 
   1   5  22      240.69      227.34      4.37 o 
   2   5  22       25.07       26.87      2.97 o 
   3   5  22      103.40      113.82      4.72 o 
   4   5  22       47.07       51.40      4.04 o 
   5   5  22      138.40      149.68      6.85 o 
   6   5  22       48.51       43.96      6.04 o 
   0   6  22       96.06       98.76      5.10 o 
   1   6  22      157.19      150.84      5.67 o 
   2   6  22       82.15       93.71      4.41 o 
   3   6  22       47.85       54.21      3.98 o 
   4   6  22       86.72      100.43      4.99 o 
   5   6  22       17.71       15.54      4.03 o 
   6   6  22       30.05       23.76      7.71 o 
   0   7  22       26.13       28.23      3.77 o 
   1   7  22       93.56       96.34      3.99 o 
   2   7  22       58.61       58.53      6.30 o 
   3   7  22      233.32      229.68      6.66 o 
   4   7  22       21.55       19.36      3.54 o 
   5   7  22       93.37      112.49      7.57 o 
   6   7  22       13.41        5.70      6.91 o 
   0   8  22      135.39      126.93      6.08 o 
   1   8  22      154.82      158.27      5.51 o 
   2   8  22       23.12       19.75      4.60 o 
   3   8  22       27.45       31.51      6.23 o 
   4   8  22        2.52        3.44      2.77 o 
   5   8  22       11.44       10.54      4.56 o 
   6   8  22       23.37       13.61     12.74 o 
   0   9  22      107.42      120.94      6.36 o 
   1   9  22        0.51        1.32      3.18 o 
   2   9  22      157.14      175.89      6.40 o 
   3   9  22       19.61       18.40      3.30 o 
   4   9  22       73.95       77.01      7.25 o 
   5   9  22      163.60      181.75      7.46 o 
   0  10  22      143.81      145.88      7.01 o 
   1  10  22       93.97       99.46      4.68 o 
   2  10  22       43.35       54.23      7.73 o 
   3  10  22       22.42       29.21      8.49 o 
   4  10  22      128.52      131.19     10.59 o 
   5  10  22       20.01       16.92      9.71 o 
   0  11  22       27.74       26.86      5.89 o 
   1  11  22       69.01       73.47      4.68 o 
   2  11  22       35.89       32.46      4.16 o 
   3  11  22        5.52        4.96      3.53 o 
   4  11  22        5.20        5.56      3.95 o 
   0  12  22       27.00       36.40      6.48 o 
   1  12  22        4.84        4.65      3.51 o 
   2  12  22       86.15       89.46      6.60 o 
   3  12  22        7.03        2.73      3.63 o 
   0  13  22        9.49        2.28      6.13 o 
   1  13  22      111.33      102.34      7.15 o 
   2  13  22        5.58        1.18      3.75 o 
   1   0  23        9.91       11.97      2.66 o 
   2   0  23      282.95      275.76     10.36 o 
   3   0  23      267.11      258.94      9.67 o 
   4   0  23       15.25        7.87      3.76 o 
   5   0  23       28.16       22.12      4.91 o 
   6   0  23       91.82      103.74      7.68 o 
   7   0  23       22.25       21.48      5.56 o 
   0   1  23      136.95      134.04      5.13 o 
   1   1  23      129.17      117.16      3.33 o 
   2   1  23       18.24       18.36      1.95 o 
   3   1  23      433.61      436.02      7.62 o 
   4   1  23       32.53       35.67      3.57 o 
   5   1  23       53.03       55.10      4.34 o 
   6   1  23       14.01       13.27      3.42 o 
   7   1  23       14.60       17.47      4.04 o 
   0   2  23       51.05       43.70      3.20 o 
   1   2  23        1.20        0.27      1.23 o 
   2   2  23       11.57       12.78      1.82 o 
   3   2  23       39.07       40.73      2.87 o 
   4   2  23       85.68       92.08      4.44 o 
   5   2  23       26.94       27.57      3.38 o 
   6   2  23       14.35       14.66      3.43 o 
   7   2  23       12.75        8.29      4.97 o 
   0   3  23      152.12      149.57      4.97 o 
   1   3  23       75.30       71.92      2.72 o 
   2   3  23       33.82       38.57      2.94 o 
   3   3  23       46.14       46.84      3.34 o 
   4   3  23      307.82      306.31      6.82 o 
   5   3  23       74.10       83.58      5.14 o 
   6   3  23       23.66       29.85      4.47 o 
   7   3  23        3.70        6.07      5.02 o 
   0   4  23       12.41       13.49      2.49 o 
   1   4  23       38.10       30.91      2.19 o 
   2   4  23        4.08        2.44      2.02 o 
   3   4  23       36.67       34.40      3.32 o 
   4   4  23      117.23      115.67      6.04 o 
   5   4  23      103.14      115.30      5.64 o 
   6   4  23       20.11       17.94      7.75 o 
   0   5  23       17.00       18.40      2.72 o 
   1   5  23       47.46       41.24      2.37 o 
   2   5  23       27.97       25.23      2.98 o 
   3   5  23       64.07       62.57      4.12 o 
   4   5  23       27.97       26.79      3.43 o 
   5   5  23       53.51       54.84      5.38 o 
   6   5  23        1.88       -1.07      4.11 o 
   0   6  23        3.72        2.76      3.03 o 
   1   6  23      162.92      181.66      4.13 o 
   2   6  23      157.95      158.91      6.93 o 
   3   6  23       39.43       43.56      3.80 o 
   4   6  23       43.37       48.79      4.16 o 
   5   6  23       94.07       90.06      7.09 o 
   6   6  23       51.94       43.32      8.53 o 
   0   7  23      200.11      197.19      7.25 o 
   1   7  23      341.16      344.95      7.03 o 
   2   7  23        3.26        7.47      2.85 o 
   3   7  23        3.95        5.80      2.58 o 
   4   7  23       36.64       37.33      3.90 o 
   5   7  23       94.38      108.67      7.92 o 
   6   7  23       15.81        9.05      7.06 o 
   0   8  23      106.01      104.38      7.10 o 
   1   8  23      129.77      146.55      6.18 o 
   2   8  23       22.83       21.26      3.43 o 
   3   8  23        8.78       12.98      3.03 o 
   4   8  23       11.44       15.46      5.89 o 
   5   8  23       66.69       66.97     12.12 o 
   0   9  23      747.63      765.90     15.66 o 
   1   9  23      189.30      211.56      7.80 o 
   2   9  23        2.76        8.38      3.83 o 
   3   9  23       93.72      100.14      5.38 o 
   4   9  23       84.09       80.84      7.50 o 
   5   9  23       11.61       24.25      9.60 o 
   0  10  23       41.82       43.25      4.89 o 
   1  10  23      135.07      132.71      5.49 o 
   2  10  23       25.81       17.02      3.55 o 
   3  10  23        2.54       -0.91      3.23 o 
   4  10  23       23.64       32.41      9.13 o 
   0  11  23       31.13       22.40      5.74 o 
   1  11  23      129.94      136.50      6.31 o 
   2  11  23       15.44       14.07      4.14 o 
   3  11  23       50.82       49.64      5.60 o 
   4  11  23       35.25       31.93      5.14 o 
   0  12  23        0.74        6.72      4.98 o 
   1  12  23      232.18      217.89     16.97 o 
   2  12  23        8.33       11.30      4.06 o 
   3  12  23       75.81       70.36      6.43 o 
   0  13  23       55.92       54.84     10.27 o 
   1  13  23        0.18       -2.97      3.26 o 
   2  13  23        1.42        0.74      4.48 o 
   0   0  24       66.88       45.73      5.23 o 
   1   0  24      128.33      123.71      5.25 o 
   2   0  24       19.52       21.65      3.07 o 
   3   0  24      124.54      113.16      6.86 o 
   4   0  24       14.43        9.61      6.22 o 
   5   0  24        4.76        6.35      4.05 o 
   6   0  24       17.89       14.46      4.75 o 
   7   0  24       25.02       28.94      8.40 o 
   0   1  24      912.79      888.75     14.77 o 
   1   1  24      216.92      196.42      4.51 o 
   2   1  24        8.21        5.95      1.66 o 
   3   1  24       17.01       17.27      2.72 o 
   4   1  24      122.13      124.36      5.29 o 
   5   1  24       75.21       75.38      4.90 o 
   6   1  24       14.17        9.20      3.27 o 
   0   2  24      191.46      164.07      5.26 o 
   1   2  24       67.82       66.39      2.89 o 
   2   2  24      102.94      102.16      3.67 o 
   3   2  24       79.33       82.94      3.68 o 
   4   2  24      123.31      130.04      5.04 o 
   5   2  24       44.13       47.80      4.03 o 
   6   2  24       14.48       13.73      3.46 o 
   0   3  24        8.26       14.42      2.46 o 
   1   3  24       36.03       30.09      2.17 o 
   2   3  24       94.39       88.14      3.96 o 
   3   3  24       56.92       52.75      3.57 o 
   4   3  24       49.83       60.41      4.59 o 
   5   3  24        1.25       -0.25      2.79 o 
   6   3  24       16.79       16.08      4.12 o 
   0   4  24        6.03        8.00      2.41 o 
   1   4  24      133.29      126.43      4.10 o 
   2   4  24       10.18       13.27      2.37 o 
   3   4  24       35.69       41.90      3.42 o 
   4   4  24       55.28       58.00      4.67 o 
   5   4  24       95.06      102.78      5.78 o 
   6   4  24       48.08       40.26      5.09 o 
   0   5  24      197.72      204.97      6.11 o 
   1   5  24       55.47       58.52      2.76 o 
   2   5  24       60.96       66.26      4.43 o 
   3   5  24        5.33        5.37      2.52 o 
   4   5  24       68.53       72.71      5.57 o 
   5   5  24       36.76       32.61      5.30 o 
   6   5  24        3.41        2.37      3.61 o 
   0   6  24      200.61      182.70      5.90 o 
   1   6  24       50.61       48.83      2.87 o 
   2   6  24        9.13        5.24      2.55 o 
   3   6  24       68.52       75.10      5.25 o 
   4   6  24       20.15       22.47      3.54 o 
   5   6  24      184.02      196.53      9.12 o 
   6   6  24       52.28       44.38      6.66 o 
   0   7  24      193.02      204.75      7.51 o 
   1   7  24       14.08       11.39      2.71 o 
   2   7  24       74.75       89.31      5.71 o 
   3   7  24       51.79       51.96      4.29 o 
   4   7  24      128.05      142.82      7.32 o 
   5   7  24       21.32       24.85      5.31 o 
   0   8  24       95.80       85.44      7.04 o 
   1   8  24       13.98       10.61      2.78 o 
   2   8  24       58.33       52.23      4.54 o 
   3   8  24       15.53       27.46      4.63 o 
   4   8  24      199.27      218.20      7.78 o 
   5   8  24        0.65        1.69      4.24 o 
   0   9  24      404.94      454.44     11.87 o 
   1   9  24        9.13       14.84      4.58 o 
   2   9  24       52.86       44.74      4.41 o 
   3   9  24       88.78       98.08     11.72 o 
   4   9  24       41.89       40.87     10.15 o 
   5   9  24        7.80       11.97      8.90 o 
   0  10  24      128.94      125.65      6.87 o 
   1  10  24       43.35       43.06      4.42 o 
   2  10  24       12.78       11.37      3.75 o 
   3  10  24        2.75        5.44      3.75 o 
   4  10  24       83.09       82.60      6.67 o 
   0  11  24       79.45       68.76      7.87 o 
   1  11  24      106.12      109.51     10.97 o 
   2  11  24        8.25        9.62      4.47 o 
   3  11  24       30.44       28.39      4.99 o 
   0  12  24       41.16       46.03      9.52 o 
   1  12  24       18.68       19.38      7.05 o 
   2  12  24       89.55       84.40      8.34 o 
   0  13  24       22.35       27.42      8.65 o 
   1   0  25        0.00        2.42      2.27 o 
   2   0  25      104.37      111.18      6.12 o 
   3   0  25       16.25       14.76      4.23 o 
   4   0  25      304.97      299.42     11.17 o 
   5   0  25       74.68       80.55      7.67 o 
   6   0  25        0.08       -3.38      4.16 o 
   0   1  25      249.04      270.62      7.60 o 
   1   1  25       37.77       43.47      2.71 o 
   2   1  25        5.94        7.19      1.82 o 
   3   1  25      200.56      206.23      6.41 o 
   4   1  25       56.12       62.48      4.48 o 
   5   1  25       33.88       37.61      4.11 o 
   6   1  25       13.82        8.70      3.29 o 
   0   2  25      116.86      119.69      4.73 o 
   1   2  25       38.71       40.65      2.58 o 
   2   2  25        3.73        4.32      2.02 o 
   3   2  25       40.91       36.86      3.30 o 
   4   2  25       28.60       25.03      3.30 o 
   5   2  25       79.62       83.79      5.32 o 
   6   2  25        6.25        4.94      3.21 o 
   0   3  25      466.78      464.10      9.15 o 
   1   3  25       11.92        8.89      1.69 o 
   2   3  25       83.98       89.11      4.18 o 
   3   3  25        5.00        6.84      2.29 o 
   4   3  25      567.47      598.79     12.03 o 
   5   3  25      156.63      153.71      6.53 o 
   6   3  25        8.01        6.43      3.68 o 
   0   4  25       60.91       52.09      5.37 o 
   1   4  25        7.90        8.66      1.73 o 
   2   4  25       88.62       99.41      4.31 o 
   3   4  25       30.68       25.70      3.05 o 
   4   4  25       57.08       60.07      4.86 o 
   5   4  25        9.98        6.44      4.46 o 
   6   4  25       55.63       54.59      6.01 o 
   0   5  25       11.07       13.00      2.78 o 
   1   5  25        4.27        3.43      1.65 o 
   2   5  25        5.55        8.42      2.42 o 
   3   5  25       87.39       93.81      4.70 o 
   4   5  25      150.05      149.34      6.86 o 
   5   5  25      154.33      158.25      7.61 o 
   6   5  25       89.47       90.46      6.89 o 
   0   6  25       42.49       52.97      4.04 o 
   1   6  25       45.03       50.86      3.05 o 
   2   6  25       35.70       36.74      3.78 o 
   3   6  25        4.75        1.80      2.73 o 
   4   6  25        9.99        9.53      4.88 o 
   5   6  25       32.09       34.85      5.52 o 
   0   7  25       37.14       45.25      3.96 o 
   1   7  25      130.97      125.57      5.00 o 
   2   7  25       53.33       52.16      4.42 o 
   3   7  25       32.52       36.28      5.11 o 
   4   7  25       12.16       18.43      5.41 o 
   5   7  25       10.74       11.47      6.50 o 
   0   8  25        0.00       -2.79      2.79 o 
   1   8  25      188.80      183.04      6.68 o 
   2   8  25       80.17       79.86      5.28 o 
   3   8  25       49.00       35.54      4.24 o 
   4   8  25       58.45       70.20      8.52 o 
   5   8  25        1.40        7.93     12.62 o 
   0   9  25      687.77      733.83     15.67 o 
   1   9  25       76.16       87.00      5.51 o 
   2   9  25      153.56      156.22      6.58 o 
   3   9  25       28.59       28.40      5.19 o 
   4   9  25       79.59       91.69     12.07 o 
   0  10  25      246.65      258.08     12.05 o 
   1  10  25       52.44       48.44      4.72 o 
   2  10  25       39.88       44.11      5.24 o 
   3  10  25       55.77       59.61      5.87 o 
   4  10  25      115.06      111.63      7.53 o 
   0  11  25       33.08       24.36      5.87 o 
   1  11  25      108.81      108.83      7.00 o 
   2  11  25        0.74        0.14      3.64 o 
   3  11  25       20.94       23.79      4.81 o 
   0  12  25       51.71       47.48      9.48 o 
   1  12  25       93.54       88.94      6.80 o 
   2  12  25       38.13       33.86      5.34 o 
   0   0  26      660.22      572.09     20.07 o 
   1   0  26      128.40      138.17      5.81 o 
   2   0  26       20.56       23.55      4.51 o 
   3   0  26      306.71      324.29     12.30 o 
   4   0  26        4.77        1.92      3.81 o 
   5   0  26      125.99      133.06      8.38 o 
   6   0  26        4.75        8.45      8.77 o 
   0   1  26       70.02       60.91      4.77 o 
   1   1  26      188.50      185.83      5.08 o 
   2   1  26       23.41       25.39      3.34 o 
   3   1  26       38.60       35.91      3.74 o 
   4   1  26       85.43       82.82      5.08 o 
   5   1  26       12.36        8.31      3.31 o 
   6   1  26        5.05        5.67      3.34 o 
   0   2  26      275.78      266.01      7.73 o 
   1   2  26      235.41      233.66      4.86 o 
   2   2  26       19.85       18.97      2.68 o 
   3   2  26       97.63      104.10      4.83 o 
   4   2  26       86.53       97.83      5.12 o 
   5   2  26      240.07      249.69      7.75 o 
   6   2  26       54.77       64.28      5.85 o 
   0   3  26       16.00       18.56      3.00 o 
   1   3  26       30.57       23.81      2.13 o 
   2   3  26       38.62       38.13      3.32 o 
   3   3  26      108.61      108.35      4.81 o 
   4   3  26      197.98      212.56      8.88 o 
   5   3  26       84.71       91.48      6.67 o 
   6   3  26        4.78        0.25      3.60 o 
   0   4  26       21.59       26.21      3.26 o 
   1   4  26       19.83       17.95      2.10 o 
   2   4  26       20.02       19.30      2.87 o 
   3   4  26        2.77        2.55      2.32 o 
   4   4  26       51.24       47.39      4.66 o 
   5   4  26      131.84      144.32      7.36 o 
   6   4  26       15.07       13.87      4.41 o 
   0   5  26      328.50      372.79      8.57 o 
   1   5  26       70.76       67.16      3.11 o 
   2   5  26        1.42       -0.05      2.07 o 
   3   5  26       13.85        9.85      2.71 o 
   4   5  26       87.15       82.63      5.65 o 
   5   5  26       81.53       80.02      8.40 o 
   0   6  26       81.33       89.39      4.97 o 
   1   6  26        4.22        3.99      2.36 o 
   2   6  26       12.31        7.38      2.68 o 
   3   6  26        8.76        7.42      3.05 o 
   4   6  26      189.45      206.27     13.97 o 
   5   6  26       28.93       24.73      5.91 o 
   0   7  26      228.39      245.92      7.29 o 
   1   7  26      149.61      164.06      5.63 o 
   2   7  26        2.28        1.36      2.73 o 
   3   7  26      137.84      141.61      6.34 o 
   4   7  26        2.10       -1.94      3.38 o 
   5   7  26       68.83       66.32     14.05 o 
   0   8  26        0.03        0.83      2.72 o 
   1   8  26       26.36       26.49      3.83 o 
   2   8  26       74.95       81.14      5.44 o 
   3   8  26       58.68       58.16      5.60 o 
   4   8  26       18.62       20.47      4.55 o 
   0   9  26       34.47       36.75      4.88 o 
   1   9  26      143.70      135.19      6.18 o 
   2   9  26       40.92       38.44      4.87 o 
   3   9  26       37.36       37.19      5.16 o 
   4   9  26      154.33      180.50     10.81 o 
   0  10  26       12.14       10.24      4.88 o 
   1  10  26       53.29       48.25      5.40 o 
   2  10  26       16.95       17.87      4.37 o 
   3  10  26       16.58       16.46      4.46 o 
   0  11  26        3.38        8.20      6.63 o 
   1  11  26      102.59      108.57      7.23 o 
   2  11  26       20.73       18.67      4.68 o 
   0  12  26       36.69       36.73      9.21 o 
   1  12  26       48.07       45.76      6.84 o 
   1   0  27        6.29        8.24      2.90 o 
   2   0  27      288.96      304.46      8.70 o 
   3   0  27      320.47      337.37     13.12 o 
   4   0  27        8.26        4.74      4.06 o 
   5   0  27        0.45        1.65      4.30 o 
   6   0  27      136.48      151.35      9.35 o 
   0   1  27       71.41       79.26      5.06 o 
   1   1  27       51.02       49.89      3.31 o 
   2   1  27       12.86       12.64      2.28 o 
   3   1  27      113.32      112.17      5.29 o 
   4   1  27       21.46       21.77      3.63 o 
   5   1  27       41.18       40.98      4.43 o 
   6   1  27        9.95       10.04      3.71 o 
   0   2  27        0.60        4.39      3.21 o 
   1   2  27       40.04       39.44      2.89 o 
   2   2  27       19.37       26.24      3.01 o 
   3   2  27       40.28       45.60      4.35 o 
   4   2  27       72.01       68.14      6.58 o 
   5   2  27       22.68       22.11      3.93 o 
   6   2  27       57.89       66.18      5.33 o 
   0   3  27        0.01       -0.12      2.50 o 
   1   3  27        4.05        4.86      1.86 o 
   2   3  27       24.46       23.21      3.00 o 
   3   3  27       80.18       90.39      4.70 o 
   4   3  27      228.97      252.42      8.07 o 
   5   3  27       93.10       91.05     10.08 o 
   0   4  27        6.51        2.65      2.47 o 
   1   4  27      140.47      152.73      4.24 o 
   2   4  27        1.98        0.56      2.17 o 
   3   4  27       26.65       26.26      3.32 o 
   4   4  27       26.47       31.46      4.71 o 
   5   4  27       93.44       91.05      6.72 o 
   0   5  27      148.49      143.46      5.66 o 
   1   5  27       39.06       35.49      3.03 o 
   2   5  27       11.20        9.30      2.63 o 
   3   5  27       43.01       38.53      3.70 o 
   4   5  27        5.07        6.46      3.84 o 
   5   5  27      120.95      125.35      7.57 o 
   0   6  27       57.89       83.40      5.09 o 
   1   6  27      265.66      275.46      7.26 o 
   2   6  27      116.25      121.40      5.11 o 
   3   6  27       57.77       63.83      4.47 o 
   4   6  27        0.18        6.67      3.92 o 
   5   6  27       27.40       25.96      4.83 o 
   0   7  27       56.22       46.53      4.19 o 
   1   7  27       52.05       58.45      4.23 o 
   2   7  27        3.54        7.95      2.84 o 
   3   7  27       99.07      106.24      8.03 o 
   4   7  27       37.66       33.83      7.93 o 
   0   8  27       61.67       55.87      4.70 o 
   1   8  27       20.02       23.40      3.48 o 
   2   8  27      117.92      126.72      8.00 o 
   3   8  27      113.47      113.27      6.86 o 
   4   8  27       26.20       27.66      5.23 o 
   0   9  27      393.55      415.65     15.55 o 
   1   9  27        0.03        1.10      3.01 o 
   2   9  27       30.01       31.53      4.78 o 
   3   9  27      160.59      157.53      7.88 o 
   0  10  27       42.64       40.44      6.74 o 
   1  10  27      105.74      100.72      6.99 o 
   2  10  27       38.13       34.27      9.96 o 
   3  10  27       12.70        8.43      4.24 o 
   0  11  27       69.12       57.99     10.18 o 
   1  11  27      138.02      144.19     10.93 o 
   2  11  27      146.90      160.01     14.40 o 
   0   0  28      213.05      207.62     12.30 o 
   1   0  28        0.23        2.43      2.58 o 
   2   0  28       44.25       49.98      4.70 o 
   3   0  28       71.14       76.92      7.07 o 
   4   0  28       46.40       49.25      6.54 o 
   5   0  28       55.44       57.56      6.98 o 
   0   1  28        4.69        3.90      2.68 o 
   1   1  28        2.83        7.04      2.23 o 
   2   1  28      194.67      203.53      5.83 o 
   3   1  28       70.46       80.28      7.79 o 
   4   1  28      130.45      146.44      6.23 o 
   5   1  28       19.56       15.17      3.68 o 
   0   2  28        0.45        2.16      2.62 o 
   1   2  28       19.75       22.75      2.78 o 
   2   2  28      171.42      171.31      6.01 o 
   3   2  28       39.05       35.44      5.14 o 
   4   2  28       30.02       35.15      4.22 o 
   5   2  28        2.17       -1.13      3.09 o 
   0   3  28       67.55       74.94      4.94 o 
   1   3  28       75.20       66.84      3.33 o 
   2   3  28      111.95      121.26      4.94 o 
   3   3  28       77.80       83.97      5.50 o 
   4   3  28        8.40        9.81      3.88 o 
   5   3  28       42.28       41.78      5.26 o 
   0   4  28        0.59       -0.58      2.47 o 
   1   4  28       19.40       21.72      2.43 o 
   2   4  28       50.58       63.10      4.17 o 
   3   4  28      134.23      149.49      5.60 o 
   4   4  28       61.29       59.69      5.68 o 
   5   4  28       15.35       14.93      4.44 o 
   0   5  28       64.73       82.43      5.06 o 
   1   5  28        4.06        4.53      2.54 o 
   2   5  28       38.50       43.54      4.35 o 
   3   5  28       10.33       10.12      2.97 o 
   4   5  28      119.32      114.59      7.13 o 
   5   5  28       89.72      104.45      7.33 o 
   0   6  28      157.92      170.44      6.31 o 
   1   6  28      190.16      200.98      6.24 o 
   2   6  28       40.86       40.50      3.82 o 
   3   6  28      129.90      133.67      6.08 o 
   4   6  28       49.67       52.64      5.75 o 
   0   7  28       15.40       15.13      3.55 o 
   1   7  28        7.80        1.41      2.67 o 
   2   7  28        6.87        6.65      2.99 o 
   3   7  28      170.23      186.03      9.42 o 
   4   7  28       11.06        1.96      3.87 o 
   0   8  28      112.50      115.60      7.57 o 
   1   8  28        0.48       -2.22      2.54 o 
   2   8  28      162.43      165.24      6.73 o 
   3   8  28       11.72       15.68      4.29 o 
   4   8  28       46.70       52.61      7.62 o 
   0   9  28        0.13        4.66      4.64 o 
   1   9  28        3.76        3.81      3.09 o 
   2   9  28       12.31       13.15      4.20 o 
   3   9  28       71.27       73.36      6.47 o 
   0  10  28       10.25       12.00      7.48 o 
   1  10  28      124.34      124.92      9.08 o 
   2  10  28        2.39        3.79      3.80 o 
   0  11  28       32.62       32.14      8.92 o 
   1   0  29       56.42       55.64      4.90 o 
   2   0  29       27.79       27.99      4.12 o 
   3   0  29        0.36       -1.40      7.79 o 
   4   0  29      161.85      161.00     12.41 o 
   5   0  29      197.89      218.94     10.84 o 
   0   1  29       33.15       41.11      5.13 o 
   1   1  29       12.30       11.25      2.50 o 
   2   1  29       75.70       79.65      5.27 o 
   3   1  29      110.38      115.30      5.69 o 
   4   1  29        9.14        5.37      4.23 o 
   5   1  29        2.12       -0.99      3.32 o 
   0   2  29        6.95        3.44      2.91 o 
   1   2  29      108.71      109.63      4.44 o 
   2   2  29        2.84        3.58      2.66 o 
   3   2  29       26.23       26.92      4.49 o 
   4   2  29       41.83       46.69      5.21 o 
   5   2  29       40.11       42.80      5.42 o 
   0   3  29       92.24       85.12      5.56 o 
   1   3  29       15.40       12.08      2.30 o 
   2   3  29       31.77       33.62      3.51 o 
   3   3  29       11.09        9.01      3.33 o 
   4   3  29       39.31       36.87      4.98 o 
   5   3  29       14.48       17.06      4.52 o 
   0   4  29        4.26        3.76      2.87 o 
   1   4  29      177.86      190.60      6.93 o 
   2   4  29        4.58        6.49      2.68 o 
   3   4  29        8.61        7.08      3.02 o 
   4   4  29        4.30        2.51      4.09 o 
   5   4  29       56.75       54.76      6.78 o 
   0   5  29        0.00        2.70      2.86 o 
   1   5  29       55.30       58.00      4.22 o 
   2   5  29       68.08       71.69      4.62 o 
   3   5  29      121.85      126.76      6.03 o 
   4   5  29       40.42       44.23      5.48 o 
   0   6  29      285.71      316.54      8.49 o 
   1   6  29      143.47      159.76      5.74 o 
   2   6  29      178.48      187.23      6.37 o 
   3   6  29      180.76      189.49      7.13 o 
   4   6  29       68.26       60.28      6.14 o 
   0   7  29      119.03      114.26      5.88 o 
   1   7  29       21.08       25.45      3.52 o 
   2   7  29       31.48       29.30      4.07 o 
   3   7  29      162.11      179.92      7.11 o 
   4   7  29       44.94       34.99      5.40 o 
   0   8  29       14.98       20.75      5.68 o 
   1   8  29        0.20        0.26      3.00 o 
   2   8  29        4.80        3.32      3.14 o 
   3   8  29      258.88      286.01      8.87 o 
   0   9  29       23.03       27.71      8.40 o 
   1   9  29       50.22       48.13      4.80 o 
   2   9  29       40.52       44.56      4.82 o 
   0  10  29       27.91       35.59      9.05 o 
   1  10  29       24.79       20.88      4.06 o 
   0   0  30       35.78       41.26      7.96 o 
   1   0  30        3.68        1.83      3.49 o 
   2   0  30        3.52        5.52      4.23 o 
   3   0  30        3.83        4.10      4.68 o 
   4   0  30        3.84       -0.30      4.71 o 
   5   0  30      207.88      220.52     11.19 o 
   0   1  30      441.30      444.78     20.97 o 
   1   1  30       30.14       29.10      3.18 o 
   2   1  30       57.47       59.42      4.51 o 
   3   1  30       11.24        8.58      3.30 o 
   4   1  30       33.50       29.85      4.14 o 
   5   1  30        9.63        7.60      3.72 o 
   0   2  30       21.09       22.92      3.83 o 
   1   2  30       99.21       98.69      4.52 o 
   2   2  30       12.67       13.23      3.20 o 
   3   2  30       11.97       16.98      4.08 o 
   4   2  30       13.30       14.62      4.27 o 
   5   2  30       26.13       18.47      4.62 o 
   0   3  30        9.30       12.69      3.66 o 
   1   3  30       26.91       24.46      3.12 o 
   2   3  30      122.46      130.14      5.30 o 
   3   3  30       75.09       75.83      6.12 o 
   4   3  30       21.95       25.47      4.72 o 
   0   4  30        0.40       -0.06      2.72 o 
   1   4  30        0.29        2.01      2.56 o 
   2   4  30      310.53      341.83      9.46 o 
   3   4  30       74.71       87.22     13.03 o 
   4   4  30       23.99       19.71      4.65 o 
   0   5  30      153.33      167.86      6.90 o 
   1   5  30       38.75       44.29      4.85 o 
   2   5  30       93.07      101.34      5.78 o 
   3   5  30       17.16       20.36      3.80 o 
   4   5  30       13.68       10.13      4.20 o 
   0   6  30       43.07       43.77      4.50 o 
   1   6  30       40.81       47.13      4.14 o 
   2   6  30       54.25       59.93      5.05 o 
   3   6  30       56.90       64.93      7.69 o 
   4   6  30        8.18        3.96      4.17 o 
   0   7  30        0.45        0.14      3.47 o 
   1   7  30      105.14      112.44      5.90 o 
   2   7  30       65.22       65.65      5.21 o 
   3   7  30        0.48        2.27      3.28 o 
   0   8  30        0.20       -4.60      4.89 o 
   1   8  30       18.88       19.99      3.81 o 
   2   8  30       53.67       56.86      5.13 o 
   0   9  30        5.11       12.05      7.04 o 
   1   9  30       63.95       73.29      6.39 o 
   1   0  31        2.07       -1.70      3.50 o 
   2   0  31       28.42       26.73      5.48 o 
   3   0  31       57.89       59.97      7.20 o 
   4   0  31        0.81       -3.60      4.22 o 
   0   1  31        4.89       11.95      4.09 o 
   1   1  31       14.42       15.00      2.89 o 
   2   1  31        6.63       11.25      3.18 o 
   3   1  31       11.28       16.93      4.66 o 
   4   1  31       59.55       67.21      5.40 o 
   0   2  31        0.10        1.89      3.13 o 
   1   2  31      120.44      138.89      5.18 o 
   2   2  31       18.18       19.88      3.53 o 
   3   2  31       52.08       51.70      5.48 o 
   4   2  31       14.78       13.63      4.43 o 
   0   3  31        1.95        7.15      3.37 o 
   1   3  31       54.50       46.41      4.34 o 
   2   3  31       45.64       53.05      5.32 o 
   3   3  31       24.81       24.97      4.67 o 
   4   3  31       14.53       17.04      4.51 o 
   0   4  31        0.38       -2.78      2.78 o 
   1   4  31        7.93        4.35      2.72 o 
   2   4  31       42.04       40.93      4.41 o 
   3   4  31        8.40        1.38      3.75 o 
   4   4  31        4.01       -0.73      4.13 o 
   0   5  31       55.23       54.82      4.74 o 
   1   5  31       98.61      105.02      6.06 o 
   2   5  31      111.66      123.79      6.03 o 
   3   5  31       65.47       63.48      6.72 o 
   0   6  31       28.00       24.14      4.43 o 
   1   6  31       44.56       47.56      4.67 o 
   2   6  31       81.92       87.60      5.81 o 
   3   6  31       42.63       46.75      4.86 o 
   0   7  31       11.32       13.93      6.75 o 
   1   7  31        3.19        3.66      3.21 o 
   2   7  31       52.59       54.57      5.02 o 
   0   8  31       52.02       51.45      9.67 o 
   1   8  31        7.45        6.65      3.39 o 
   2   8  31        5.11       -0.84      3.60 o 
   0   0  32       54.78       62.29      9.23 o 
   1   0  32       38.90       41.74      5.73 o 
   2   0  32       28.48       29.31      7.59 o 
   3   0  32       63.62       59.88     13.93 o 
   4   0  32       33.04       31.63      6.45 o 
   0   1  32       30.08       42.04      5.89 o 
   1   1  32       28.19       30.20      3.76 o 
   2   1  32        2.97        4.11      3.66 o 
   3   1  32       64.16       72.50      6.22 o 
   4   1  32       13.32       11.40      4.29 o 
   0   2  32       45.76       47.66      6.03 o 
   1   2  32      103.67      119.02      5.09 o 
   2   2  32      107.76      124.63      6.01 o 
   3   2  32       30.33       34.86      5.07 o 
   4   2  32       22.52       23.91      4.91 o 
   0   3  32        0.56        6.04      5.47 o 
   1   3  32       14.93       15.55      3.45 o 
   2   3  32      219.93      248.35      7.94 o 
   3   3  32       25.70       26.40      4.79 o 
   0   4  32       32.94       35.95      4.71 o 
   1   4  32      106.36      110.89      5.93 o 
   2   4  32      114.51      133.88      6.20 o 
   3   4  32        6.42        2.55      3.80 o 
   0   5  32       24.70       19.74      4.28 o 
   1   5  32        7.67        6.01      3.25 o 
   2   5  32       95.38      104.83      6.03 o 
   3   5  32       33.73       43.55      5.84 o 
   0   6  32       11.24       12.20      5.11 o 
   1   6  32       21.20       19.14      3.81 o 
   2   6  32       54.90       56.23      5.16 o 
   0   7  32        5.63        6.86      6.68 o 
   1   7  32       26.65       22.76      3.98 o 
   2   7  32       21.41       27.81      9.04 o 
   1   0  33       32.45       44.45      8.81 o 
   2   0  33       39.57       42.30      8.93 o 
   3   0  33       58.54       62.73      7.46 o 
   0   1  33       12.72       11.94      9.35 o 
   1   1  33      125.04      142.66      6.44 o 
   2   1  33        7.64        3.11      3.68 o 
   3   1  33       49.11       45.82      5.60 o 
   0   2  33       20.82       25.74      5.42 o 
   1   2  33       62.71       61.56      4.97 o 
   2   2  33       58.07       56.35      5.77 o 
   3   2  33      109.84      120.01     11.46 o 
   0   3  33       34.41       34.63      4.76 o 
   1   3  33       51.83       58.73      4.99 o 
   2   3  33       38.42       41.05      4.57 o 
   3   3  33        0.07       -0.06      3.65 o 
   0   4  33       17.93       14.18      4.12 o 
   1   4  33      114.70      127.85      6.03 o 
   2   4  33       52.03       57.85      5.08 o 
   0   5  33        0.71       -1.73      3.40 o 
   1   5  33       14.45       15.12      3.69 o 
   2   5  33       47.51       43.94      4.75 o 
   0   6  33       18.14       16.16      7.62 o 
   1   6  33       23.38       13.61      3.75 o 
   0   0  34      461.21      513.60     22.24 o 
   1   0  34      148.94      151.18      9.12 o 
   2   0  34       16.04       22.22      7.70 o 
   0   1  34       41.72       45.35      6.54 o 
   1   1  34      129.53      148.19      6.39 o 
   2   1  34       16.89       14.33      4.40 o 
   0   2  34       68.57       80.70      9.64 o 
   1   2  34       61.23       80.67      9.20 o 
   2   2  34       11.93       15.92      4.45 o 
   0   3  34        0.85       -2.90      4.09 o 
   1   3  34       25.82       19.96      3.92 o 
   2   3  34       32.28       35.57      4.48 o 
   0   4  34      101.00      119.06      7.31 o 
   1   4  34        7.22       14.11      3.63 o 
   2   4  34       28.05       32.15      4.99 o 
   0   5  34        7.08        5.84      4.96 o 
   1   5  34        2.69       -0.24      3.21 o 
   1   0  35       13.90       25.09      5.76 o 
   0   1  35        5.23        5.50      4.64 o 
   1   1  35       40.33       49.05     10.67 o 
   0   2  35       12.78       14.61      5.42 o 
   1   2  35        8.50        5.14      3.93 o 
   0   3  35       32.29       39.61      6.55 o 
   1   3  35       48.03       47.67      5.58 o 
                                                 
